# Supplementary material for: Dissecting the Genetic Basis of a Complex cis-Regulatory Adaptation
Source: PLoS Genet. 2015 Dec 29;11(12):e1005751. doi: 10.1371/journal.pgen.1005751 (PMC4694769; doi:10.1371/journal.pgen.1005751)
Supplement: S1 Table — (TXT) [file pgen.1005751.s003.txt]

SCER_GENE	SPAR_GENE	SGD	SCER_LENGTH	SPAR_LENGTH	STANDARD_NAME	YPD_REP1_SCER	YPD_REP2_SCER	CITRININ_REP1_SCER	CITRININ_REP2_SCER	YPD_REP1_SPAR	YPD_REP2_SPAR	CITRININ_REP1_SPAR	CITRININ_REP2_SPAR
Scer_12.524	Spar_12.484	YLR346C	306	306	CIS1	18	64	2250	5401	22	119	5014	12325
Scer_15.255	Spar_15.248	YOR049C	1065	1149	RSB1	155	652	1786	5316	208	911	1599	6611
Scer_2.442	Spar_2.420	YBR244W	489	489	GPX2	192	748	2575	4130	375	1362	6054	10545
Scer_3.52	Spar_3.50	YCL026C-A	582	582	FRM2	10	43	5554	14524	27	104	4010	7011
Scer_7.582	Spar_7.570	YGR213C	954	951	RTA1	27	139	581	1521	167	864	1321	6058
Scer_1.103	Spar_1.85	YAR015W	921	921	ADE1	977	5197	1044	4463	1512	7165	1224	5115
Scer_1.104	Spar_1.86	YAR018C	1308	1308	KIN3	147	845	223	681	117	608	233	570
Scer_1.105	Spar_1.87	YAR019C	2925	2925	CDC15	86	413	204	389	60	311	128	375
Scer_1.26	Spar_1.6	NA	1374	1374	NA	28	127	71	211	27	125	77	299
Scer_1.27	Spar_1.7	YAL061W	1254	1254	BDH2	69	349	176	799	131	694	27	146
Scer_1.28	Spar_1.9	YAL060W	1149	1149	BDH1	1002	3741	407	1522	743	3448	1120	3556
Scer_1.29	Spar_1.10	YAL059W	639	567	ECM1	257	1356	273	977	208	1101	258	806
Scer_1.30	Spar_1.11	YAL058W	1509	1506	CNE1	102	511	192	556	135	612	340	970
Scer_1.32	Spar_1.14	YAL055W	543	543	PEX22	61	408	126	292	51	233	70	159
Scer_1.33	Spar_1.15	NA	2142	2142	NA	26	113	55	194	7	20	3	30
Scer_1.34	Spar_1.16	YAL053W	2352	2352	FLC2	660	3014	646	2507	446	2091	452	1746
Scer_1.35	Spar_1.17	NA	3144	3144	NA	184	797	388	841	136	705	266	556
Scer_1.36	Spar_1.18	YAL049C	741	741	AIM2	224	1213	410	900	627	2762	1559	3113
Scer_1.37	Spar_1.19	YAL048C	1989	1989	GEM1	54	256	133	364	62	278	136	344
Scer_1.38	Spar_1.20	YAL047C	1869	1869	SPC72	55	287	134	400	87	311	167	488
Scer_1.39	Spar_1.21	YAL046C	357	357	AIM1	56	257	124	421	42	195	129	351
Scer_1.40	Spar_1.22	YAL044W-A	333	333	NA	71	285	175	632	51	214	181	414
Scer_1.41	Spar_1.23	YAL044C	513	513	GCV3	733	3643	555	1435	563	2686	434	1428
Scer_1.42	Spar_1.24	YAL043C	2358	2358	PTA1	265	1456	630	1438	361	1848	726	1705
Scer_1.44	Spar_1.26	YAL041W	2565	2565	CDC24	378	1695	714	1634	481	2134	787	1895
Scer_1.45	Spar_1.27	YAL040C	1743	1740	CLN3	350	1703	470	1477	375	1989	619	1996
Scer_1.46	Spar_1.28	YAL039C	810	813	CYC3	340	1527	543	1784	227	930	291	873
Scer_1.47	Spar_1.29	NA	1503	1503	NA	18517	97616	23174	70235	20828	109238	25222	75787
Scer_1.48	Spar_1.30	YAL037W	804	798	NA	32	125	21	48	10	35	3	24
Scer_1.49	Spar_1.31	YAL036C	1110	1110	RBG1	495	2904	756	2092	557	2815	808	2133
Scer_1.50	Spar_1.32	YAL035W	3009	2973	FUN12	2262	11297	4391	10550	1986	10622	4393	10452
Scer_1.52	Spar_1.34	YAL034W-A	870	870	MTW1	72	395	99	275	105	463	131	316
Scer_1.53	Spar_1.35	YAL034C	1242	1233	FUN19	118	456	190	325	136	493	194	406
Scer_1.54	Spar_1.36	YAL033W	522	516	POP5	61	352	101	296	91	469	113	333
Scer_1.55	Spar_1.37	YAL032C	1140	1155	PRP45	109	488	220	642	286	1492	452	1307
Scer_1.56	Spar_1.38	YAL031C	2283	2283	GIP4	155	931	280	763	121	732	285	708
Scer_1.58	Spar_1.40	NA	4416	4419	NA	627	2905	803	2026	639	3176	917	2186
Scer_1.59	Spar_1.41	YAL028W	1587	1602	FRT2	83	390	98	229	93	477	90	308
Scer_1.60	Spar_1.42	YAL027W	786	786	SAW1	50	228	93	275	46	208	78	309
Scer_1.62	Spar_1.43	NA	4068	4068	NA	344	1626	667	1648	377	1836	719	1636
Scer_1.63	Spar_1.44	YAL025C	921	921	MAK16	593	3457	794	2478	867	4630	987	3137
Scer_1.64	Spar_1.45	YAL024C	4308	4329	LTE1	158	881	309	559	207	990	310	591
Scer_1.65	Spar_1.46	NA	2280	2280	NA	1584	8338	2031	5312	1296	7051	1997	4840
Scer_1.66	Spar_1.47	YAL022C	1554	1557	FUN26	205	906	363	942	210	868	349	1024
Scer_1.67	Spar_1.48	YAL021C	2514	2505	CCR4	502	2492	906	2206	451	2320	744	1977
Scer_1.68	Spar_1.49	YAL020C	1002	1002	ATS1	69	342	169	443	92	464	217	565
Scer_1.69	Spar_1.51	YAL019W	3396	3375	FUN30	403	2232	599	1697	447	1999	622	1649
Scer_1.70	Spar_1.52	YAL018C	978	978	NA	0	7	4	2	3	7	2	2
Scer_1.71	Spar_1.53	NA	4071	4071	NA	363	1631	465	1052	322	1502	513	1115
Scer_1.73	Spar_1.56	YAL016W	1908	1899	TPD3	1079	5203	1729	4133	1084	5199	1720	4256
Scer_1.74	Spar_1.57	YAL015C	1200	1200	NTG1	69	305	263	863	49	242	647	1487
Scer_1.75	Spar_1.58	YAL014C	768	747	SYN8	133	754	404	915	129	662	370	672
Scer_1.76	Spar_1.59	YAL013W	1218	1218	DEP1	170	965	256	944	83	388	127	441
Scer_1.77	Spar_1.60	YAL012W	1185	1185	CYS3	886	5321	7313	14401	1779	9962	11626	22084
Scer_1.78	Spar_1.61	YAL011W	1878	2031	SWC3	114	527	270	644	148	790	256	771
Scer_1.79	Spar_1.62	YAL010C	1482	1482	MDM10	79	419	207	679	103	513	274	619
Scer_1.80	Spar_1.63	YAL009W	780	780	SPO7	91	440	148	475	52	281	132	378
Scer_1.81	Spar_1.64	YAL008W	597	606	FUN14	71	344	89	352	119	467	169	549
Scer_1.82	Spar_1.65	YAL007C	648	648	ERP2	722	3747	935	2075	797	4058	966	2270
Scer_1.84	Spar_1.73	NA	1929	1929	NA	3441	13984	6839	9734	5194	18859	8568	12957
Scer_1.85	Spar_1.74	YAL003W	621	621	EFB1	4349	25962	5862	14513	7180	35945	7890	21620
Scer_1.86	Spar_1.75	YAL002W	3825	3819	VPS8	210	1000	353	772	114	518	204	455
Scer_1.88	Spar_1.77	YAR002W	1620	1620	NUP60	628	3077	854	2195	421	2058	746	1939
Scer_1.89	Spar_1.78	YAR002C-A	660	660	ERP1	1123	5613	1317	3578	776	4531	1151	2902
Scer_1.90	Spar_1.79	YAR003W	1281	1281	SWD1	200	1094	327	657	137	706	219	588
Scer_1.91	Spar_1.80	YAR007C	1866	1866	RFA1	532	2567	1397	2645	442	2111	1179	2134
Scer_1.92	Spar_1.81	YAR008W	828	897	SEN34	145	736	251	678	154	683	282	651
Scer_10.100	Spar_10.100	YJL134W	1230	1230	LCB3	343	2009	395	1101	416	2022	455	1333
Scer_10.101	Spar_10.101	YJL133C-A	225	225	NA	192	719	884	1940	44	245	341	937
Scer_10.102	Spar_10.102	YJL133W	945	945	MRS3	222	1161	296	1033	214	969	287	961
Scer_10.103	Spar_10.103	YJL132W	2253	2256	NA	49	239	81	183	87	287	62	232
Scer_10.104	Spar_10.104	YJL131C	1071	1071	AIM23	188	798	213	471	169	811	239	638
Scer_10.105	Spar_10.105	YJR109C	6645	6645	CPA2	1571	10138	4872	13224	1422	9442	5695	14093
Scer_10.106	Spar_10.106	YJL129C	3708	3669	TRK1	367	1740	542	1623	367	1799	578	1637
Scer_10.107	Spar_10.107	YJL128C	2007	2007	PBS2	254	1410	586	1481	372	1820	887	2279
Scer_10.111	Spar_10.112	YJL127C	1923	1923	SPT10	116	609	193	531	94	490	164	449
Scer_10.112	Spar_10.113	YJL126W	924	924	NIT2	115	524	170	452	109	557	172	473
Scer_10.113	Spar_10.114	YJL125C	1152	1164	GCD14	309	1858	448	1402	357	1747	572	1563
Scer_10.114	Spar_10.115	YJL124C	519	519	LSM1	617	3175	781	1723	443	2240	669	1471
Scer_10.115	Spar_10.116	YJL123C	1437	1419	MTC1	775	3542	1094	2931	668	3529	990	2617
Scer_10.116	Spar_10.117	YJL122W	528	528	ALB1	439	2344	547	1546	426	2830	585	1797
Scer_10.117	Spar_10.118	YJL121C	717	717	RPE1	401	2254	792	1968	356	1871	721	1666
Scer_10.119	Spar_10.121	YJL118W	660	660	NA	32	208	65	183	67	377	89	285
Scer_10.120	Spar_10.122	YJL117W	936	936	PHO86	804	4428	1271	3031	610	3120	999	2062
Scer_10.121	Spar_10.123	YJL116C	1014	1014	NCA3	45	264	341	587	56	246	852	1084
Scer_10.122	Spar_10.124	YJL115W	840	840	ASF1	303	1863	513	1233	368	2173	988	2202
Scer_10.137	Spar_10.133	YJL112W	2145	2136	MDV1	489	1884	654	1466	321	1482	489	1169
Scer_10.138	Spar_10.134	YJL111W	1653	1653	CCT7	1733	8139	3146	7206	1360	7103	3083	6514
Scer_10.139	Spar_10.135	YJL110C	1656	1653	GZF3	160	958	349	819	170	950	355	901
Scer_10.140	Spar_10.136	YJL109C	5310	5310	UTP10	740	3533	1163	3147	751	3517	1214	3224
Scer_10.141	Spar_10.137	YJL108C	1152	1152	PRM10	80	354	97	290	113	536	186	1146
Scer_10.143	Spar_10.138	YJL106W	1938	1941	IME2	55	258	60	139	51	233	55	126
Scer_10.144	Spar_10.139	YJL105W	1683	1686	SET4	100	448	67	121	41	290	44	85
Scer_10.145	Spar_10.140	YJL104W	450	450	PAM16	353	1720	469	1104	237	1115	328	842
Scer_10.146	Spar_10.141	YJL103C	1857	1935	GSM1	86	373	129	336	113	455	325	581
Scer_10.147	Spar_10.142	YJL102W	2460	2460	MEF2	251	950	701	980	191	802	608	946
Scer_10.149	Spar_10.144	YJL101C	2037	2037	GSH1	309	1555	3510	8465	392	2046	4839	11224
Scer_10.150	Spar_10.145	YJL100W	1824	1824	LSB6	88	412	359	1162	92	475	635	1533
Scer_10.151	Spar_10.146	YJL099W	2241	2241	CHS6	119	515	220	505	78	390	232	616
Scer_10.152	Spar_10.147	NA	3177	3186	NA	314	1487	418	1213	269	1297	393	1215
Scer_10.153	Spar_10.148	YJL097W	654	654	PHS1	341	1534	536	1460	536	2561	799	1931
Scer_10.154	Spar_10.149	YJL096W	486	486	MRPL49	338	1574	462	1052	351	1769	492	1212
Scer_10.155	Spar_10.150	YJL095W	4437	4440	BCK1	103	552	331	679	85	497	225	592
Scer_10.156	Spar_10.151	YJL094C	2622	2622	KHA1	264	1109	562	1432	207	1074	421	1456
Scer_10.157	Spar_10.152	YJL093C	2076	2064	TOK1	252	1187	452	937	104	477	193	526
Scer_10.158	Spar_10.153	YJL092W	3525	3531	SRS2	206	1049	283	640	230	1234	280	789
Scer_10.159	Spar_10.154	YJL091C	1473	1473	GWT1	282	1242	271	739	381	1824	503	1171
Scer_10.160	Spar_10.155	YJL090C	2295	2292	DPB11	202	983	268	642	129	764	217	428
Scer_10.161	Spar_10.156	YJL089W	2490	2490	SIP4	55	186	33	54	49	278	151	285
Scer_10.162	Spar_10.157	YJL088W	1017	1017	ARG3	73	305	71	159	272	1162	550	1074
Scer_10.163	Spar_10.158	YJL087C	2484	2496	TRL1	158	741	248	587	317	1589	452	1198
Scer_10.165	Spar_10.160	YJL085W	1872	1872	EXO70	200	828	271	671	220	1058	340	841
Scer_10.166	Spar_10.161	YJL084C	3141	3141	ALY2	170	854	322	770	204	862	315	838
Scer_10.167	Spar_10.162	YJL083W	1815	1824	TAX4	71	335	119	350	98	538	212	473
Scer_10.168	Spar_10.163	NA	2196	2196	NA	240	1080	1405	4233	301	1570	1176	3967
Scer_10.169	Spar_10.164	YJL081C	1470	1470	ARP4	414	2064	778	1896	501	2503	702	1655
Scer_10.170	Spar_10.165	YJL080C	3669	3666	SCP160	1354	7425	2035	5147	1371	7282	2271	5697
Scer_10.171	Spar_10.166	YJL079C	900	873	PRY1	328	1941	235	742	348	2467	421	1711
Scer_10.175	Spar_10.170	YJL076W	3570	3627	NET1	876	4321	1302	3299	752	4068	1188	2679
Scer_10.176	Spar_10.171	YJL074C	3693	3693	SMC3	186	1028	310	911	255	1168	374	879
Scer_10.177	Spar_10.172	YJL073W	1938	1938	JEM1	219	1089	303	794	336	1696	494	1036
Scer_10.178	Spar_10.173	YJL072C	642	642	PSF2	101	513	217	469	97	524	275	616
Scer_10.179	Spar_10.174	YJL071W	1725	1713	ARG2	178	836	373	803	203	886	504	1260
Scer_10.180	Spar_10.175	YJL070C	2667	2661	NA	139	657	241	611	169	870	260	702
Scer_10.181	Spar_10.176	YJL069C	1785	1779	UTP18	511	2621	791	2375	545	2995	832	2498
Scer_10.182	Spar_10.177	YJL068C	900	900	NA	173	876	461	1118	147	771	464	1290
Scer_10.183	Spar_10.178	YJL066C	759	759	MPM1	174	905	309	826	203	949	287	811
Scer_10.184	Spar_10.179	YJL065C	504	501	DLS1	168	924	278	654	155	860	331	733
Scer_10.185	Spar_10.180	YJL063C	717	717	MRPL8	311	1732	582	1241	506	2535	722	1894
Scer_10.187	Spar_10.182	YJL062W	2493	2493	LAS21	223	1138	396	1137	218	1071	322	882
Scer_10.188	Spar_10.183	YJL061W	2142	2142	NUP82	436	1988	642	1591	230	1230	446	1114
Scer_10.189	Spar_10.184	YJL060W	1335	1335	BNA3	437	2297	1141	3457	344	1711	1373	3455
Scer_10.190	Spar_10.185	YJL059W	1227	1224	YHC3	150	587	129	325	147	595	163	237
Scer_10.191	Spar_10.186	YJL058C	1632	1629	BIT61	39	226	107	373	76	444	268	728
Scer_10.192	Spar_10.187	YJL057C	2004	2004	IKS1	103	617	619	1242	118	655	202	572
Scer_10.193	Spar_10.188	YJL056C	2643	2652	ZAP1	47	261	127	359	61	156	147	264
Scer_10.194	Spar_10.189	YJL055W	738	738	NA	645	3407	895	2431	280	1440	607	1482
Scer_10.195	Spar_10.190	YJL054W	1437	1443	TIM54	422	2017	869	2253	539	2944	1190	2912
Scer_10.196	Spar_10.191	YJL053W	1140	1140	PEP8	295	1342	474	1265	265	1171	444	1062
Scer_10.198	Spar_10.193	YJL052W	999	999	TDH1	22555	130042	23076	95614	19869	107873	21745	79093
Scer_10.199	Spar_10.194	YJL051W	2469	2445	IRC8	245	1273	277	774	264	1497	326	873
Scer_10.201	Spar_10.196	YJL049W	1353	1458	NA	175	751	323	776	121	522	228	528
Scer_10.202	Spar_10.197	YJL048C	1191	1215	UBX6	106	460	573	1717	104	528	1127	2499
Scer_10.204	Spar_10.199	YJL047C	2529	2529	RTT101	99	515	269	572	137	641	336	789
Scer_10.205	Spar_10.200	YJL046W	1230	1233	AIM22	166	846	405	944	114	547	260	605
Scer_10.227	Spar_10.227	YJL036W	1272	1272	SNX4	209	1029	544	1369	241	1191	703	1605
Scer_10.228	Spar_10.228	YJL035C	753	756	TAD2	34	143	47	134	67	336	105	281
Scer_10.229	Spar_10.229	NA	2049	2049	NA	5557	25974	8314	13747	6074	26549	8906	15627
Scer_10.23	Spar_10.23	YJL210W	816	816	PEX2	118	553	289	711	179	703	262	753
Scer_10.230	Spar_10.230	YJL033W	2313	2313	HCA4	602	2976	824	2509	555	2837	818	2506
Scer_10.232	Spar_10.232	YJL030W	591	591	MAD2	150	782	348	627	143	662	251	632
Scer_10.233	Spar_10.233	YJL029C	2469	2469	VPS53	364	1659	465	1219	365	1756	812	1854
Scer_10.237	Spar_10.238	YJL026W	1200	1200	RNR2	1733	11171	1350	4276	2836	17263	2749	7352
Scer_10.238	Spar_10.239	YJL025W	1545	1548	RRN7	151	882	177	443	64	414	110	274
Scer_10.239	Spar_10.240	YJL024C	585	585	APS3	142	826	294	780	133	734	316	803
Scer_10.24	Spar_10.24	YJL209W	1965	1965	CBP1	214	1058	323	714	284	1156	369	887
Scer_10.241	Spar_10.248	YJL023C	1044	1044	PET130	67	326	110	372	77	400	162	483
Scer_10.242	Spar_10.249	YJL020C	3474	3480	BBC1	456	2534	989	2720	545	2549	1066	2522
Scer_10.243	Spar_10.250	YJL019W	2049	2052	MPS3	95	607	128	393	100	624	193	471
Scer_10.244	Spar_10.251	YJL016W	1686	1686	NA	516	2075	284	798	228	993	158	506
Scer_10.246	Spar_10.253	YJL014W	1605	1608	CCT3	1323	6709	2744	6239	1108	5618	2365	5617
Scer_10.247	Spar_10.254	YJL013C	1548	1515	MAD3	239	1034	285	702	220	1206	300	766
Scer_10.248	Spar_10.255	YJL012C	2166	2166	VTC4	816	4116	1651	3664	717	3760	1439	2944
Scer_10.249	Spar_10.256	YJL011C	486	486	RPC17	130	625	203	474	116	672	173	374
Scer_10.25	Spar_10.25	YJL208C	990	990	NUC1	329	1455	444	1385	337	1574	467	1325
Scer_10.252	Spar_10.259	YJL010C	2001	2001	NOP9	288	1593	522	1392	393	2143	582	1763
Scer_10.253	Spar_10.260	YJL008C	1707	1707	CCT8	1252	6135	2758	6099	1312	6409	2754	6388
Scer_10.256	Spar_10.264	YJL006C	972	972	CTK2	158	733	201	538	164	955	269	745
Scer_10.258	Spar_10.266	YJL005W	6081	6111	CYR1	502	2437	456	1155	555	2648	680	1481
Scer_10.259	Spar_10.267	YJL004C	612	612	SYS1	171	836	312	641	161	815	310	749
Scer_10.26	Spar_10.26	YJL207C	6045	6045	LAA1	411	1829	674	1275	238	1452	557	1221
Scer_10.260	Spar_10.268	YJL003W	357	357	COX16	70	280	101	259	142	733	222	512
Scer_10.261	Spar_10.269	YJL002C	1431	1431	OST1	1822	9038	2509	5788	1454	8027	2434	5178
Scer_10.262	Spar_10.270	YJL001W	648	648	PRE3	798	3851	2227	4576	1124	5351	2394	5275
Scer_10.263	Spar_10.271	YJR001W	1809	1809	AVT1	751	3527	996	2422	653	3163	883	2306
Scer_10.264	Spar_10.272	YJR002W	1782	1785	MPP10	529	2652	845	2255	637	3215	906	2679
Scer_10.265	Spar_10.273	YJR003C	1560	1560	NA	400	1993	557	1312	464	2280	642	1501
Scer_10.266	Spar_10.274	YJR004C	1953	1950	SAG1	112	624	246	540	109	598	249	603
Scer_10.267	Spar_10.275	YJR005W	2103	2184	APL1	418	1800	659	1758	405	1714	710	1837
Scer_10.27	Spar_10.27	YJL206C	2277	2280	NA	41	150	118	349	22	108	112	261
Scer_10.270	Spar_10.277	YJR006W	1464	1464	POL31	390	1940	524	1127	423	2122	604	1283
Scer_10.271	Spar_10.278	YJR007W	915	915	SUI2	834	4746	1426	4005	572	3282	1206	2972
Scer_10.272	Spar_10.279	YJR008W	1017	1020	MHO1	71	386	92	239	95	449	165	461
Scer_10.274	Spar_10.281	YJR010W	1536	1536	MET3	153	883	2544	11809	86	595	2074	8872
Scer_10.276	Spar_10.283	YJR011C	786	783	NA	36	162	99	262	54	251	126	308
Scer_10.278	Spar_10.285	YJR013W	1212	1212	GPI14	85	437	161	492	204	1069	315	912
Scer_10.279	Spar_10.286	YJR014W	597	600	TMA22	412	2533	939	2290	660	3416	956	2632
Scer_10.30	Spar_10.29	YJL204C	2523	2523	RCY1	166	673	247	626	148	661	255	622
Scer_10.306	Spar_10.295	NA	4227	4230	NA	191	1176	366	771	159	766	282	609
Scer_10.307	Spar_10.296	YJR032W	1182	1182	CPR7	288	1467	470	1098	235	1153	449	1000
Scer_10.308	Spar_10.297	YJR033C	4074	4083	RAV1	177	782	405	800	201	974	360	832
Scer_10.309	Spar_10.298	YJR034W	327	327	PET191	76	342	100	261	44	315	94	249
Scer_10.31	Spar_10.30	YJL203W	843	858	PRP21	105	514	165	457	85	507	151	387
Scer_10.310	Spar_10.299	YJR035W	3258	3255	RAD26	85	419	177	480	124	485	237	590
Scer_10.311	Spar_10.300	YJR036C	2679	2676	HUL4	56	281	67	153	83	411	139	226
Scer_10.313	Spar_10.302	YJR039W	3366	3375	NA	84	404	157	385	77	358	127	330
Scer_10.314	Spar_10.303	YJR040W	2340	2331	GEF1	174	942	380	1102	352	1591	969	2231
Scer_10.315	Spar_10.304	YJR041C	3525	3633	URB2	295	1560	461	1434	290	1487	470	1320
Scer_10.316	Spar_10.305	YJR042W	2235	2235	NUP85	599	2835	922	2222	478	2362	861	2129
Scer_10.317	Spar_10.306	YJR043C	1053	1056	POL32	217	1006	365	895	174	920	307	807
Scer_10.32	Spar_10.32	YJL201W	1800	1797	ECM25	370	1564	490	995	273	1364	405	781
Scer_10.320	Spar_10.309	YJR044C	423	423	VPS55	287	1340	399	949	140	794	319	791
Scer_10.321	Spar_10.310	NA	1965	1956	NA	5298	22970	10494	19262	4930	21186	9850	18197
Scer_10.322	Spar_10.311	YJR046W	1815	1815	TAH11	186	897	541	1050	170	792	486	998
Scer_10.325	Spar_10.315	YJR048W	330	330	CYC1	1095	4566	1610	2738	1233	5186	1582	2956
Scer_10.326	Spar_10.316	YJR049C	1593	1590	UTR1	238	1204	473	1260	218	1192	415	1067
Scer_10.327	Spar_10.317	YJR050W	708	708	ISY1	140	642	217	563	158	820	214	616
Scer_10.328	Spar_10.318	YJR051W	1506	1506	OSM1	240	1350	453	1270	164	828	422	1078
Scer_10.33	Spar_10.33	NA	2370	2370	NA	451	2228	592	1311	197	1029	260	608
Scer_10.330	Spar_10.322	YJR052W	1698	1698	RAD7	153	794	311	716	138	608	318	730
Scer_10.331	Spar_10.323	YJR053W	1725	1728	BFA1	56	287	75	158	49	321	93	214
Scer_10.332	Spar_10.324	YJR054W	1494	1500	KCH1	154	862	203	633	231	1205	319	925
Scer_10.339	Spar_10.328	YJR055W	495	495	HIT1	37	201	81	215	32	215	70	181
Scer_10.345	Spar_10.332	YJR056C	711	705	NA	162	878	250	583	154	881	189	598
Scer_10.349	Spar_10.335	YJR057W	648	648	CDC8	183	872	293	674	177	848	257	782
Scer_10.350	Spar_10.336	YJR058C	444	444	APS2	115	513	270	514	85	472	161	408
Scer_10.351	Spar_10.337	YJR059W	2457	2457	PTK2	527	2594	757	1812	468	2133	966	1785
Scer_10.352	Spar_10.338	YJR060W	1056	1050	CBF1	181	820	294	659	161	820	283	630
Scer_10.353	Spar_10.339	NA	2805	2805	NA	194	878	345	785	140	714	276	764
Scer_10.354	Spar_10.340	YJR062C	1374	1374	NTA1	180	838	331	907	68	404	160	484
Scer_10.356	Spar_10.342	YJR064W	1689	1689	CCT5	1341	5983	2643	5753	1447	6983	3251	6893
Scer_10.357	Spar_10.343	YJR065C	1350	1350	ARP3	965	5235	1897	4381	1468	6704	2260	5626
Scer_10.358	Spar_10.344	NA	7413	7419	NA	263	1305	425	1021	239	1246	410	903
Scer_10.359	Spar_10.345	YJR067C	426	423	YAE1	85	479	144	363	78	419	131	348
Scer_10.360	Spar_10.346	YJR068W	1062	1062	RFC2	381	1942	580	1477	393	1802	536	1436
Scer_10.361	Spar_10.347	YJR069C	594	594	HAM1	165	923	380	1162	340	1731	598	1575
Scer_10.362	Spar_10.348	YJR070C	978	978	LIA1	1197	6856	1850	5317	764	5677	1375	3940
Scer_10.363	Spar_10.350	YJR072C	1158	1170	NPA3	579	3127	1265	3238	576	2906	1161	2981
Scer_10.364	Spar_10.351	YJR073C	621	621	OPI3	1152	5856	1381	1583	658	3321	845	1282
Scer_10.366	Spar_10.353	YJR075W	1191	1191	HOC1	499	2728	804	2129	493	2759	791	2121
Scer_10.367	Spar_10.354	YJR076C	1248	1248	CDC11	735	3585	1013	2562	793	3965	1127	2822
Scer_10.368	Spar_10.355	YJR077C	936	936	MIR1	1386	6301	2876	6266	1456	5545	2459	5979
Scer_10.369	Spar_10.356	YJR078W	1362	1377	BNA2	16	95	37	70	14	117	24	86
Scer_10.37	Spar_10.36	NA	2646	2646	NA	302	1671	342	1399	393	2101	488	2122
Scer_10.371	Spar_10.358	YJR080C	1185	1185	AIM24	226	932	453	1101	119	560	340	846
Scer_10.372	Spar_10.359	YJR082C	342	342	EAF6	112	576	168	353	141	559	195	441
Scer_10.373	Spar_10.360	YJR083C	930	930	ACF4	113	539	184	459	64	293	107	339
Scer_10.374	Spar_10.361	YJR084W	1272	1272	NA	162	878	265	759	117	620	228	699
Scer_10.375	Spar_10.362	YJR085C	318	318	NA	197	1025	397	911	224	979	396	1095
Scer_10.376	Spar_10.363	YJR086W	333	327	STE18	35	104	46	69	46	175	58	161
Scer_10.377	Spar_10.364	YJR088C	879	879	EMC2	453	2269	731	1657	368	1909	550	1444
Scer_10.378	Spar_10.365	YJR089W	2865	2886	BIR1	138	513	242	704	158	730	283	855
Scer_10.379	Spar_10.366	YJR090C	3456	3447	GRR1	285	1458	540	1076	348	1674	555	1244
Scer_10.38	Spar_10.37	YJL197W	3765	3765	UBP12	255	1233	428	1275	270	1263	467	1273
Scer_10.380	Spar_10.367	YJR091C	3276	3372	JSN1	441	2201	935	1978	484	2349	983	2493
Scer_10.381	Spar_10.368	YJR092W	4344	4341	BUD4	302	1682	441	1046	475	2491	532	1391
Scer_10.382	Spar_10.369	YJR093C	984	984	FIP1	177	1067	365	844	207	1229	366	953
Scer_10.383	Spar_10.370	YJR094C	1083	1095	IME1	23	56	17	38	11	54	23	32
Scer_10.385	Spar_10.372	YJR095W	969	969	SFC1	2	7	0	4	3	11	4	3
Scer_10.386	Spar_10.373	YJR096W	849	849	NA	284	839	271	616	282	1059	142	291
Scer_10.387	Spar_10.374	YJR097W	519	507	JJJ3	55	358	80	246	114	636	204	513
Scer_10.388	Spar_10.375	YJR098C	1971	1956	NA	69	352	82	237	76	400	107	372
Scer_10.389	Spar_10.376	YJR099W	711	711	YUH1	78	378	122	402	67	362	142	347
Scer_10.39	Spar_10.38	YJL196C	933	933	ELO1	689	4255	1175	3803	244	1347	362	1271
Scer_10.390	Spar_10.377	YJR100C	984	984	AIM25	162	647	248	699	141	655	268	573
Scer_10.392	Spar_10.384	YJR101W	801	804	RSM26	453	1909	509	1310	422	1997	582	1510
Scer_10.393	Spar_10.385	YJR102C	609	609	VPS25	39	256	90	271	58	304	132	353
Scer_10.394	Spar_10.386	NA	1737	1737	NA	547	2920	545	1500	556	2987	506	1246
Scer_10.395	Spar_10.387	YJR104C	465	465	SOD1	3362	15008	16842	29004	2009	8854	16902	28457
Scer_10.396	Spar_10.388	YJR105W	1023	1023	ADO1	1717	7232	2480	5093	1548	7095	2781	5917
Scer_10.397	Spar_10.389	YJR106W	2178	2181	ECM27	50	224	111	299	61	265	115	341
Scer_10.398	Spar_10.390	YJR107W	987	1032	NA	75	339	98	219	56	265	84	180
Scer_10.399	Spar_10.391	NA	237	237	NA	44	207	85	250	44	214	80	194
Scer_10.40	Spar_10.39	YJL194W	1542	1542	CDC6	104	706	210	561	107	726	250	687
Scer_10.401	Spar_10.393	NA	3357	3357	NA	451	1637	716	1670	494	2175	556	1740
Scer_10.404	Spar_10.395	YJR111C	852	852	NA	136	802	172	655	105	665	188	566
Scer_10.405	Spar_10.396	YJR112W	606	606	NNF1	141	786	159	418	123	801	183	520
Scer_10.408	Spar_10.398	YJR113C	744	744	RSM7	280	1450	509	1335	246	970	418	1008
Scer_10.41	Spar_10.40	YJL193W	1209	1209	NA	130	796	205	464	155	859	202	584
Scer_10.410	Spar_10.400	YJR116W	840	840	TDA4	76	588	115	388	104	727	69	196
Scer_10.411	Spar_10.401	YJR117W	1362	1362	STE24	1140	6165	2365	4553	1372	6227	1758	4098
Scer_10.412	Spar_10.402	YJR118C	612	588	ILM1	224	1218	408	964	227	1134	459	942
Scer_10.413	Spar_10.403	YJR119C	2187	2190	JHD2	114	481	112	205	87	501	142	282
Scer_10.415	Spar_10.405	YJR121W	1536	1536	ATP2	4546	19525	6613	14297	4212	17901	5874	13773
Scer_10.416	Spar_10.406	YJR122W	1494	1494	IBA57	193	791	1674	3593	188	770	2915	5802
Scer_10.418	Spar_10.408	YJR124C	1347	1350	NA	173	961	227	683	150	886	222	648
Scer_10.419	Spar_10.409	YJR125C	1227	1227	ENT3	452	2284	879	2004	721	3408	1032	2522
Scer_10.42	Spar_10.41	YJL192C	705	705	SOP4	491	2639	715	1955	538	2384	789	1969
Scer_10.420	Spar_10.410	YJR126C	2436	2406	VPS70	418	1942	609	1846	450	2374	652	1852
Scer_10.423	Spar_10.413	YJR129C	1020	1020	NA	18	116	53	146	55	331	115	350
Scer_10.424	Spar_10.414	NA	1920	1920	NA	200	919	418	1075	110	497	195	612
Scer_10.425	Spar_10.415	YJR131W	1650	1650	MNS1	106	492	189	501	224	1046	389	1055
Scer_10.426	Spar_10.416	YJR132W	3147	3147	NMD5	390	2117	654	1492	363	1493	479	1230
Scer_10.427	Spar_10.417	YJR133W	630	630	XPT1	168	837	259	612	94	394	145	411
Scer_10.428	Spar_10.418	YJR134C	2124	2124	SGM1	359	1741	646	1547	415	2365	676	1778
Scer_10.429	Spar_10.419	YJR135C	720	720	MCM22	38	147	68	176	50	291	69	208
Scer_10.431	Spar_10.421	YJR136C	1266	1266	TTI2	96	441	158	369	87	438	154	317
Scer_10.432	Spar_10.422	YJR137C	4329	4329	MET5	315	1771	2054	7464	345	1653	2218	8617
Scer_10.433	Spar_10.423	YJR138W	4755	4755	IML1	119	615	227	512	114	611	289	576
Scer_10.434	Spar_10.424	YJR139C	1080	1080	HOM6	1432	6499	3834	10376	1458	6303	4393	10270
Scer_10.435	Spar_10.425	YJR140C	4947	4947	HIR3	107	513	313	642	132	737	245	532
Scer_10.436	Spar_10.426	YJR141W	1044	1041	NA	102	504	187	480	91	363	176	563
Scer_10.437	Spar_10.427	YJR142W	1029	1029	NA	113	560	326	908	158	896	441	1002
Scer_10.438	Spar_10.428	YJR143C	2289	2289	PMT4	1271	6153	1667	4063	1483	6896	1984	5105
Scer_10.439	Spar_10.429	YJR144W	810	810	MGM101	374	1942	669	1748	185	952	375	971
Scer_10.442	Spar_10.432	YJR147W	1059	1059	HMS2	139	663	250	644	116	574	193	428
Scer_10.443	Spar_10.433	YJR148W	1131	1131	BAT2	983	6496	1429	4934	349	2381	518	1465
Scer_10.445	Spar_10.435	YJR150C	897	864	DAN1	185	3738	4	8	268	5699	17	92
Scer_10.46	Spar_10.45	YJL187C	2460	2466	SWE1	392	2039	472	1087	310	1497	301	812
Scer_10.47	Spar_10.46	YJL186W	1761	1761	MNN5	610	3315	570	1745	972	5250	1074	2661
Scer_10.48	Spar_10.47	YJL185C	882	882	ATG36	41	214	69	160	32	190	74	165
Scer_10.49	Spar_10.48	YJL184W	372	372	GON7	132	653	210	569	159	776	305	802
Scer_10.50	Spar_10.49	YJL183W	1269	1269	MNN11	687	3559	1073	2340	830	4555	1108	2746
Scer_10.52	Spar_10.50	YJL181W	1836	1803	NA	153	739	177	398	117	600	167	404
Scer_10.53	Spar_10.51	YJL180C	978	978	ATP12	203	997	359	923	267	1168	371	1051
Scer_10.54	Spar_10.52	YJL179W	330	330	PFD1	145	639	218	611	122	591	238	608
Scer_10.55	Spar_10.53	YJL178C	816	816	ATG27	367	1931	621	1661	386	1816	617	1587
Scer_10.57	Spar_10.55	YJL176C	2478	2460	SWI3	324	1805	573	1404	390	1885	630	1614
Scer_10.58	Spar_10.56	YJL174W	831	831	KRE9	731	3831	1092	3269	898	4733	1274	3804
Scer_10.59	Spar_10.57	YJL173C	369	369	RFA3	293	1439	485	1176	161	864	410	760
Scer_10.60	Spar_10.58	YJL172W	1731	1731	CPS1	108	601	465	881	141	688	605	1210
Scer_10.61	Spar_10.59	YJL171C	1191	1191	NA	381	1898	1043	4144	866	4071	1848	7076
Scer_10.62	Spar_10.60	YJL170C	630	759	ASG7	7	30	11	22	9	31	19	34
Scer_10.63	Spar_10.63	YJL168C	2202	2202	SET2	335	1738	525	1128	365	1799	548	1231
Scer_10.64	Spar_10.64	YJL167W	1059	1059	ERG20	1805	8794	2303	6067	1792	9168	2511	6021
Scer_10.66	Spar_10.66	YJL165C	2568	2565	HAL5	350	1714	565	2074	510	2199	793	2835
Scer_10.67	Spar_10.67	YJL164C	1194	1194	TPK1	159	798	208	413	551	2465	654	1547
Scer_10.68	Spar_10.68	YJL163C	1668	1680	NA	101	401	305	827	254	1186	511	1705
Scer_10.69	Spar_10.69	YJL162C	1752	1701	JJJ2	105	494	142	435	92	485	159	439
Scer_10.71	Spar_10.71	YJL161W	543	543	FMP33	41	131	22	93	42	185	73	146
Scer_10.75	Spar_10.76	YJL158C	684	693	CIS3	1743	10105	2852	8901	2289	12934	3546	10541
Scer_10.76	Spar_10.77	YJL157C	2493	2493	FAR1	68	310	60	173	56	258	49	87
Scer_10.78	Spar_10.79	YJL156C	2100	2100	SSY5	246	1135	301	768	191	969	274	775
Scer_10.79	Spar_10.80	YJL155C	1359	1359	FBP26	164	843	259	717	129	554	196	510
Scer_10.80	Spar_10.81	YJL154C	2835	2835	VPS35	479	2475	762	2017	399	1839	580	1511
Scer_10.81	Spar_10.82	YJL153C	1602	1602	INO1	58	396	43	76	43	280	57	47
Scer_10.83	Spar_10.83	YJL151C	402	399	SNA3	547	2818	528	1960	337	1985	426	1358
Scer_10.85	Spar_10.85	YJL149W	1992	1989	DAS1	145	793	353	775	146	715	275	721
Scer_10.86	Spar_10.86	YJL148W	702	702	RPA34	829	4251	860	2823	937	5306	1076	2954
Scer_10.87	Spar_10.87	YJL147C	1149	1149	NA	46	212	75	254	65	243	109	320
Scer_10.88	Spar_10.88	YJL146W	1410	1410	IDS2	108	557	212	571	129	777	323	840
Scer_10.89	Spar_10.89	YJL145W	885	885	SFH5	309	1611	589	1498	295	1637	951	2509
Scer_10.91	Spar_10.91	YJL143W	477	477	TIM17	661	3398	1018	2612	512	2631	922	2011
Scer_10.92	Spar_10.93	YJL141C	2424	2406	YAK1	429	2002	402	1081	592	2478	429	1069
Scer_10.93	Spar_10.94	YJL140W	666	666	RPB4	762	3634	1057	2313	827	4173	1051	2769
Scer_10.94	Spar_10.95	YJL139C	1287	1287	YUR1	63	371	178	502	119	680	236	725
Scer_10.96	Spar_10.97	YJL137C	1143	1143	GLG2	116	474	124	310	33	176	51	134
Scer_11.100	Spar_11.122	YKL134C	2319	2319	41548	165	729	313	731	153	671	383	849
Scer_11.101	Spar_11.123	YKL133C	1392	1392	NA	53	264	104	192	66	365	148	422
Scer_11.102	Spar_11.124	YKL132C	1293	1296	RMA1	43	181	51	158	68	331	87	224
Scer_11.103	Spar_11.125	YKL130C	741	741	SHE2	210	990	301	691	120	726	224	618
Scer_11.104	Spar_11.126	NA	3819	3810	NA	169	777	310	879	164	771	351	897
Scer_11.105	Spar_11.127	YKL128C	888	888	PMU1	317	1622	673	2007	299	1484	528	1430
Scer_11.107	Spar_11.131	NA	1713	1713	NA	365	1789	568	1916	235	1253	577	1736
Scer_11.108	Spar_11.132	NA	2043	2043	NA	710	3134	1070	3136	532	2619	936	2810
Scer_11.109	Spar_11.133	YKL125W	1884	1887	RRN3	335	1512	432	980	354	1777	464	1101
Scer_11.11	Spar_11.14	YKL216W	945	945	URA1	3957	22440	8248	27868	4888	28329	7819	25783
Scer_11.110	Spar_11.134	YKL124W	1740	1722	SSH4	92	434	145	413	131	644	307	660
Scer_11.111	Spar_11.135	YKL122C	504	510	SRP21	486	2332	705	2125	607	2940	693	1944
Scer_11.112	Spar_11.136	YKL121W	2559	2559	DGR2	110	569	176	440	126	559	184	449
Scer_11.113	Spar_11.137	YKL120W	975	975	OAC1	242	1337	179	605	154	888	168	534
Scer_11.114	Spar_11.138	YKL119C	648	648	VPH2	189	875	298	691	233	1156	393	948
Scer_11.118	Spar_11.141	YKL117W	651	705	SBA1	1760	9087	4256	7881	1781	8571	4138	7356
Scer_11.119	Spar_11.142	YKL116C	1557	1557	PRR1	208	1095	266	953	131	726	208	722
Scer_11.12	Spar_11.15	YKL215C	3861	3861	OXP1	113	564	323	715	115	463	466	1192
Scer_11.121	Spar_11.144	YKL114C	1104	1104	APN1	216	955	374	1158	84	425	197	551
Scer_11.122	Spar_11.145	YKL113C	1149	1149	RAD27	360	2035	622	1476	287	1645	472	1231
Scer_11.123	Spar_11.146	YKL112W	2196	2193	ABF1	454	2262	700	1487	590	3007	1083	2080
Scer_11.124	Spar_11.147	YKL110C	942	942	KTI12	322	1670	532	1415	186	1061	346	1063
Scer_11.125	Spar_11.148	YKL109W	1665	1662	HAP4	637	2539	436	2563	469	2035	380	2031
Scer_11.126	Spar_11.149	YKL108W	1362	1383	SLD2	115	724	240	545	155	830	216	492
Scer_11.127	Spar_11.150	YKL107W	930	930	NA	7	18	18	50	86	319	183	274
Scer_11.129	Spar_11.152	YKL106W	1356	1356	AAT1	251	1352	474	1112	387	1963	523	1393
Scer_11.13	Spar_11.16	YKL214C	612	609	YRA2	141	772	227	735	115	648	254	585
Scer_11.130	Spar_11.153	YKL105C	3399	3378	SEG2	293	1434	345	956	279	1404	361	954
Scer_11.131	Spar_11.154	YKL104C	2154	2154	GFA1	887	4644	1669	4123	1225	5838	2236	5791
Scer_11.132	Spar_11.155	YKL103C	1545	1545	APE1	598	3122	6031	9565	619	3415	3888	8005
Scer_11.134	Spar_11.157	YKL101W	4557	4572	HSL1	899	4570	1271	2791	614	3559	921	2034
Scer_11.135	Spar_11.158	YKL100C	1764	1779	NA	460	2185	555	1521	357	1580	414	1244
Scer_11.136	Spar_11.159	YKL099C	753	753	UTP11	318	1728	344	1063	285	1598	361	1141
Scer_11.137	Spar_11.160	YKL098W	1074	1074	MTC2	122	709	243	715	153	844	272	695
Scer_11.139	Spar_11.161	YKL096W-A	279	279	CWP2	4628	28286	4353	13070	8018	44397	7917	22467
Scer_11.14	Spar_11.17	YKL213C	2148	2154	DOA1	456	2239	1048	2751	338	1910	912	2264
Scer_11.140	Spar_11.162	YKL096W	720	693	CWP1	891	5537	332	1436	932	4889	399	1556
Scer_11.141	Spar_11.163	YKL095W	837	837	YJU2	53	291	78	287	57	344	81	250
Scer_11.142	Spar_11.164	YKL094W	942	942	YJU3	863	4091	1374	3391	753	3916	999	2778
Scer_11.143	Spar_11.165	YKL093W	1020	1020	MBR1	92	343	127	327	34	211	46	187
Scer_11.144	Spar_11.166	YKL092C	3315	3315	BUD2	163	772	275	593	147	692	221	554
Scer_11.145	Spar_11.167	YKL091C	933	933	NA	177	597	164	453	85	352	149	369
Scer_11.146	Spar_11.168	YKL090W	1326	1326	CUE2	148	694	219	452	165	853	265	641
Scer_11.147	Spar_11.169	YKL089W	1650	1650	MIF2	109	607	179	477	133	629	168	541
Scer_11.149	Spar_11.172	YKL087C	675	675	CYT2	364	1681	624	1637	296	1455	1112	1982
Scer_11.15	Spar_11.18	YKL212W	1872	1872	SAC1	978	4951	1660	4296	1148	5466	1777	4411
Scer_11.150	Spar_11.173	YKL086W	384	384	SRX1	3	17	170	113	14	81	357	266
Scer_11.151	Spar_11.174	YKL085W	1005	1005	MDH1	1513	6155	1848	4177	1393	5672	1319	3855
Scer_11.152	Spar_11.175	YKL084W	351	351	HOT13	59	252	104	249	22	83	47	112
Scer_11.153	Spar_11.176	YKL082C	1305	1305	RRP14	789	4112	1120	3604	810	4246	1087	3757
Scer_11.154	Spar_11.177	YKL081W	1239	1239	TEF4	5158	27182	9063	22489	8880	42733	12452	32909
Scer_11.155	Spar_11.178	YKL080W	1179	1179	VMA5	1800	9212	2609	6307	1464	7533	1972	4667
Scer_11.156	Spar_11.179	YKL079W	1971	1971	SMY1	258	1131	362	935	220	1079	322	952
Scer_11.157	Spar_11.180	YKL078W	2208	2205	DHR2	156	904	247	717	277	1379	397	1179
Scer_11.158	Spar_11.181	YKL077W	1179	1179	NA	760	3785	1133	3268	708	3776	1218	3440
Scer_11.159	Spar_11.182	YKL075C	1353	1341	NA	227	1133	396	918	216	1127	308	859
Scer_11.16	Spar_11.19	YKL211C	1455	1455	TRP3	479	2532	903	2438	589	2919	1217	3060
Scer_11.160	Spar_11.183	YKL074C	1584	1584	MUD2	208	1062	306	996	223	1027	350	1016
Scer_11.161	Spar_11.184	YKL073W	2646	2646	LHS1	393	1890	562	1377	520	2512	803	2136
Scer_11.162	Spar_11.185	YKL072W	2301	2334	STB6	93	655	219	553	225	1265	360	1083
Scer_11.17	Spar_11.20	YKL210W	3075	3078	UBA1	1496	6500	4094	8015	1431	6761	4038	8151
Scer_11.174	Spar_11.198	YKL068W	2880	3015	NUP100	700	3645	1118	3073	640	3159	943	2783
Scer_11.18	Spar_11.21	YKL209C	3873	3873	STE6	25	144	88	197	38	157	83	252
Scer_11.182	Spar_11.202	YKL067W	462	462	YNK1	721	2990	745	1861	798	3983	688	2085
Scer_11.184	Spar_11.204	YKL065C	621	621	YET1	851	3580	1022	2792	566	2284	687	1972
Scer_11.185	Spar_11.205	YKL064W	2910	2910	MNR2	485	2091	668	1879	406	2092	702	1856
Scer_11.186	Spar_11.206	YKL063C	504	504	NA	360	2071	359	923	396	2063	297	913
Scer_11.187	Spar_11.207	YKL062W	1893	1896	MSN4	431	2070	171	680	229	1183	216	820
Scer_11.188	Spar_11.208	YKL061W	342	342	BLI1	47	208	125	310	32	149	87	161
Scer_11.190	Spar_11.210	YKL059C	1326	1326	MPE1	203	982	417	1055	163	736	314	959
Scer_11.191	Spar_11.211	YKL058W	369	369	TOA2	259	1240	479	1222	175	919	605	1303
Scer_11.192	Spar_11.212	YKL057C	3114	3114	NUP120	635	3045	947	2156	594	2895	863	2041
Scer_11.193	Spar_11.213	YKL056C	504	504	TMA19	8714	37711	10858	32029	5960	31671	7312	22039
Scer_11.194	Spar_11.214	YKL055C	837	837	OAR1	4	55	15	68	51	186	67	224
Scer_11.195	Spar_11.215	YKL054C	2217	2214	DEF1	1923	9238	3357	6524	2249	10466	4112	8440
Scer_11.197	Spar_11.217	YKL052C	879	864	ASK1	185	1016	365	1266	280	1453	550	1632
Scer_11.198	Spar_11.218	YKL051W	1062	1062	SFK1	398	1864	2123	5850	260	1296	1688	5291
Scer_11.199	Spar_11.219	YKL050C	2769	2766	NA	42	222	55	137	53	322	103	374
Scer_11.20	Spar_11.23	YKL208W	816	816	CBT1	41	186	108	257	46	273	87	268
Scer_11.200	Spar_11.220	YKL049C	690	690	CSE4	171	808	199	636	194	1126	236	634
Scer_11.201	Spar_11.221	YKL048C	1923	1923	ELM1	111	621	197	559	140	686	227	660
Scer_11.202	Spar_11.222	YKL047W	1551	1551	ANR2	225	981	324	874	218	1000	420	834
Scer_11.203	Spar_11.223	YKL046C	1350	1350	DCW1	803	4178	1390	3351	980	4847	1450	3899
Scer_11.204	Spar_11.224	YKL045W	1587	1587	PRI2	261	1471	479	1091	312	1748	339	784
Scer_11.206	Spar_11.226	YKL043W	1101	1101	PHD1	354	2089	1140	2811	97	673	616	1354
Scer_11.207	Spar_11.227	YKL042W	1092	1092	SPC42	112	712	204	453	267	1258	279	854
Scer_11.208	Spar_11.228	YKL041W	675	675	VPS24	223	1114	357	807	228	1040	377	828
Scer_11.209	Spar_11.229	YKL040C	771	771	NFU1	306	1438	1342	3253	243	1251	463	1216
Scer_11.21	Spar_11.24	YKL207W	762	849	EMC3	414	2442	741	1951	425	2504	816	2154
Scer_11.210	Spar_11.230	YKL039W	1572	1572	PTM1	572	2822	1074	2636	593	3249	1251	3057
Scer_11.211	Spar_11.231	YKL038W	3513	3498	RGT1	200	735	240	694	170	879	322	699
Scer_11.213	Spar_11.233	YKL035W	1500	1500	UGP1	3830	16912	1831	4886	4123	17705	2373	5736
Scer_11.214	Spar_11.234	YKL034W	2277	2277	TUL1	184	1076	312	919	286	1324	433	1115
Scer_11.215	Spar_11.235	YKL033W-A	711	711	NA	587	2863	750	1811	579	2765	882	2506
Scer_11.216	Spar_11.236	YKL033W	3117	3102	TTI1	115	600	281	584	152	883	433	1050
Scer_11.22	Spar_11.25	YKL206C	804	897	ADD66	160	864	365	766	230	1126	375	934
Scer_11.220	Spar_11.247	YKL029C	2010	2013	MAE1	552	3533	506	1856	845	4728	643	2847
Scer_11.221	Spar_11.248	YKL028W	1449	1440	TFA1	427	2187	801	1866	516	2282	809	1949
Scer_11.222	Spar_11.249	YKL027W	1344	1344	TCD2	293	1574	418	1251	343	1790	440	1434
Scer_11.223	Spar_11.250	YKL026C	504	504	GPX1	76	218	39	154	7	49	19	47
Scer_11.224	Spar_11.252	YKL025C	2040	2043	PAN3	262	1471	605	1245	264	1349	499	1049
Scer_11.227	Spar_11.254	YKL023W	834	849	NA	95	487	222	557	202	1113	457	1255
Scer_11.228	Spar_11.255	YKL022C	2523	2397	CDC16	195	945	423	869	163	792	366	788
Scer_11.229	Spar_11.256	YKL021C	1407	1245	MAK11	455	2444	665	1847	584	2859	757	2071
Scer_11.23	Spar_11.26	YKL205W	3303	3306	LOS1	548	2504	822	1808	459	2150	744	1698
Scer_11.230	Spar_11.257	YKL020C	3249	3261	SPT23	317	1574	603	1416	299	1666	688	1668
Scer_11.231	Spar_11.258	YKL019W	951	951	RAM2	195	1012	441	1028	186	978	424	1053
Scer_11.232	Spar_11.259	YKL018C-A	300	300	NA	72	358	127	331	46	204	120	328
Scer_11.233	Spar_11.260	YKL018W	990	990	SWD2	184	823	323	736	171	841	289	799
Scer_11.234	Spar_11.261	YKL017C	2052	2052	HCS1	72	369	148	481	103	494	222	500
Scer_11.235	Spar_11.262	YKL016C	525	525	ATP7	813	3361	1145	2595	983	4182	1492	3307
Scer_11.237	Spar_11.265	YKL014C	5295	5298	URB1	419	2001	653	1545	483	2331	678	1816
Scer_11.238	Spar_11.266	YKL013C	516	516	ARC19	697	3176	985	2470	700	3470	1006	2665
Scer_11.239	Spar_11.267	YKL012W	1752	1752	PRP40	243	1207	365	1188	182	960	319	977
Scer_11.24	Spar_11.27	YKL204W	1899	1905	EAP1	209	1168	514	1366	258	1333	581	1514
Scer_11.240	Spar_11.268	YKL011C	1062	1062	CCE1	56	311	93	310	74	406	155	353
Scer_11.241	Spar_11.269	YKL010C	4452	4452	UFD4	390	2176	857	1804	432	2062	758	1842
Scer_11.242	Spar_11.270	YKL009W	711	711	MRT4	1055	5421	1322	4126	992	4782	1153	3401
Scer_11.243	Spar_11.271	YKL008C	1257	1257	LAC1	952	5381	988	3565	959	5372	939	3635
Scer_11.244	Spar_11.272	YKL007W	807	807	CAP1	519	3068	933	2415	506	2818	844	2098
Scer_11.245	Spar_11.273	YKL006C-A	294	294	SFT1	91	475	115	341	64	378	80	247
Scer_11.247	Spar_11.275	YKL005C	1785	1785	BYE1	214	997	310	758	245	1150	315	763
Scer_11.248	Spar_11.276	YKL004W	1206	1206	AUR1	509	2608	756	1824	622	3023	744	2037
Scer_11.249	Spar_11.277	YKL003C	396	396	MRP17	246	1139	394	967	204	999	302	807
Scer_11.25	Spar_11.28	NA	7425	7425	NA	228	1041	474	950	182	908	446	873
Scer_11.250	Spar_11.278	YKL002W	699	699	DID4	420	2128	475	1488	342	1950	522	1465
Scer_11.251	Spar_11.279	YKL001C	609	609	MET14	148	748	1907	7183	116	666	1899	7198
Scer_11.252	Spar_11.280	YKR001C	2115	2115	VPS1	1157	5487	1998	4400	1057	4726	1964	4147
Scer_11.253	Spar_11.281	YKR002W	1707	1707	PAP1	283	1326	534	1200	412	2022	739	1579
Scer_11.254	Spar_11.282	YKR003W	1347	1326	OSH6	243	1290	431	1097	141	563	224	568
Scer_11.257	Spar_11.286	YKR006C	795	795	MRPL13	417	1863	587	1508	376	1929	526	1455
Scer_11.258	Spar_11.287	YKR007W	555	549	MEH1	194	1012	330	833	282	1276	365	866
Scer_11.259	Spar_11.288	YKR008W	1878	1878	RSC4	470	2214	606	1542	523	2332	822	1980
Scer_11.26	Spar_11.29	NA	3537	3495	NA	287	1525	945	3003	1059	5758	1872	4831
Scer_11.260	Spar_11.289	YKR009C	2703	2703	FOX2	58	213	102	326	74	270	146	413
Scer_11.265	Spar_11.292	YKR010C	2307	2307	TOF2	231	1059	255	543	238	1284	370	789
Scer_11.266	Spar_11.293	YKR011C	1062	1062	NA	458	1938	914	1826	453	1979	922	1660
Scer_11.269	Spar_11.297	YKR014C	705	705	YPT52	467	2305	721	1739	483	2305	607	1509
Scer_11.27	Spar_11.30	YKL198C	1989	1971	PTK1	72	394	357	1026	135	797	603	2063
Scer_11.270	Spar_11.298	YKR015C	1707	1698	NA	68	318	106	223	39	169	54	131
Scer_11.271	Spar_11.299	YKR016W	1620	1620	FCJ1	681	3141	747	2032	1017	4424	1086	2493
Scer_11.273	Spar_11.300	YKR017C	1656	1656	HEL1	78	417	108	377	104	570	241	677
Scer_11.274	Spar_11.301	NA	2178	2178	NA	412	1957	1166	2747	445	2120	1211	3029
Scer_11.275	Spar_11.302	YKR019C	1848	1848	IRS4	48	307	123	366	91	395	143	412
Scer_11.276	Spar_11.303	YKR020W	495	495	VPS51	99	516	167	471	67	403	166	395
Scer_11.277	Spar_11.304	YKR021W	2748	2745	ALY1	210	998	373	973	203	938	418	1032
Scer_11.278	Spar_11.305	YKR022C	969	969	NTR2	171	876	328	783	217	1023	355	777
Scer_11.279	Spar_11.306	YKR023W	1593	1593	NA	150	833	309	964	291	1518	522	1286
Scer_11.28	Spar_11.31	YKL197C	3132	3132	PEX1	37	191	141	440	39	164	113	324
Scer_11.280	Spar_11.307	YKR024C	2229	2226	DBP7	282	1449	432	1487	269	1542	378	1508
Scer_11.281	Spar_11.308	YKR025W	849	849	RPC37	398	2018	529	1616	369	1781	536	1420
Scer_11.282	Spar_11.309	YKR026C	918	918	GCN3	388	1850	614	1587	378	1922	488	1415
Scer_11.286	Spar_11.314	YKR027W	2298	2298	BCH2	141	696	293	894	95	516	201	607
Scer_11.287	Spar_11.315	NA	3102	3093	NA	614	3065	869	2193	334	1970	556	1373
Scer_11.289	Spar_11.317	YKR029C	2256	2244	SET3	152	757	290	764	251	1242	538	1277
Scer_11.290	Spar_11.318	YKR030W	822	822	GMH1	184	926	340	773	162	729	253	631
Scer_11.291	Spar_11.319	YKR031C	5052	5052	SPO14	235	976	388	787	272	1201	570	1091
Scer_11.293	Spar_11.321	YKR034W	810	810	DAL80	1	14	0	2	3	17	6	12
Scer_11.294	Spar_11.322	YKR035W-A	615	615	DID2	448	2407	667	2080	365	1838	558	1608
Scer_11.295	Spar_11.323	YKR036C	1932	1938	CAF4	142	851	264	658	149	904	223	662
Scer_11.296	Spar_11.324	YKR037C	888	912	SPC34	128	709	207	459	143	801	232	584
Scer_11.297	Spar_11.325	YKR038C	1161	1227	KAE1	480	2506	783	1734	195	1284	490	1197
Scer_11.30	Spar_11.47	YKL196C	603	603	YKT6	633	3086	1484	3292	647	3300	1423	2978
Scer_11.302	Spar_11.330	YKR039W	1809	1809	GAP1	24	115	131	423	12	34	58	245
Scer_11.307	Spar_11.332	YKR041W	753	759	NA	14	96	65	102	29	148	56	154
Scer_11.308	Spar_11.333	YKR042W	1098	1083	UTH1	2541	14087	5806	12809	2939	16164	7210	16477
Scer_11.309	Spar_11.334	YKR043C	816	816	SHB17	832	4917	1621	4109	733	3809	1281	3560
Scer_11.31	Spar_11.48	YKL195W	1212	1185	MIA40	1188	5299	2184	4937	1215	5716	2580	5640
Scer_11.310	Spar_11.335	YKR044W	1332	1332	UIP5	187	877	209	820	82	442	142	467
Scer_11.311	Spar_11.336	YKR045C	552	543	NA	27	165	65	134	42	296	120	288
Scer_11.312	Spar_11.337	YKR046C	852	852	PET10	442	2074	966	2093	755	3745	1969	4309
Scer_11.313	Spar_11.338	YKR048C	1254	1254	NAP1	1112	5739	1864	4446	1233	7144	2625	6449
Scer_11.314	Spar_11.339	YKR049C	402	402	FMP46	54	246	98	384	31	68	41	173
Scer_11.315	Spar_11.340	NA	2670	2667	NA	111	462	152	451	33	189	86	207
Scer_11.316	Spar_11.341	YKR051W	1257	1260	NA	173	1020	239	762	58	304	125	351
Scer_11.317	Spar_11.342	YKR052C	915	915	MRS4	74	310	454	1152	60	212	404	858
Scer_11.318	Spar_11.343	YKR053C	1215	1215	YSR3	76	272	256	627	14	103	44	74
Scer_11.319	Spar_11.344	YKR054C	12279	12279	DYN1	140	796	345	669	143	623	268	574
Scer_11.32	Spar_11.49	YKL194C	1389	1389	MST1	175	729	289	722	181	947	359	916
Scer_11.320	Spar_11.345	YKR055W	876	876	RHO4	131	588	172	421	106	482	208	399
Scer_11.321	Spar_11.346	YKR056W	1920	1806	TRM2	478	2381	684	2031	474	2291	653	1939
Scer_11.323	Spar_11.348	YKR058W	1851	1827	GLG1	156	786	113	343	69	300	54	210
Scer_11.325	Spar_11.350	YKR060W	825	825	UTP30	228	1135	323	836	197	967	271	791
Scer_11.326	Spar_11.351	YKR061W	1278	1278	KTR2	74	342	562	1963	88	476	791	1897
Scer_11.327	Spar_11.352	YKR062W	987	987	TFA2	240	1197	394	1279	293	1545	510	1533
Scer_11.328	Spar_11.353	YKR063C	1509	1506	LAS1	207	1069	414	1133	291	1484	410	1225
Scer_11.329	Spar_11.354	YKR064W	2592	2598	OAF3	239	1283	604	1258	301	1430	517	1454
Scer_11.33	Spar_11.50	YKL193C	1017	1017	SDS22	367	1488	440	1163	352	1599	494	1284
Scer_11.330	Spar_11.355	YKR065C	594	594	PAM17	352	1575	569	1319	363	1764	660	1437
Scer_11.331	Spar_11.356	YKR066C	1086	1083	CCP1	615	3251	1361	2836	783	3937	1482	4357
Scer_11.332	Spar_11.357	YKR067W	2232	2232	GPT2	305	1460	477	995	386	1867	547	1249
Scer_11.333	Spar_11.358	YKR068C	582	582	BET3	273	1423	463	1156	219	1172	416	1096
Scer_11.334	Spar_11.359	YKR069W	1782	1773	MET1	136	824	566	2153	95	475	481	2387
Scer_11.335	Spar_11.360	YKR070W	1059	1059	NA	141	755	427	977	163	921	340	888
Scer_11.336	Spar_11.361	YKR071C	1047	1047	DRE2	555	2713	5343	11198	266	1250	2920	5870
Scer_11.337	Spar_11.362	YKR072C	1689	1686	SIS2	253	1254	459	1540	345	1537	533	1649
Scer_11.34	Spar_11.51	YKL192C	378	378	ACP1	650	3519	1300	2799	704	3821	1346	2858
Scer_11.340	Spar_11.365	YKR074W	468	468	AIM29	364	1724	459	1247	219	861	348	937
Scer_11.341	Spar_11.366	YKR075C	924	918	NA	134	612	111	1549	216	994	115	1470
Scer_11.342	Spar_11.367	YKR076W	1113	1113	ECM4	40	177	10564	12976	85	369	82	460
Scer_11.343	Spar_11.368	YKR077W	1092	1092	MSA2	184	1085	288	577	249	1261	378	740
Scer_11.344	Spar_11.369	YKR078W	1758	1758	NA	88	552	199	568	67	328	161	398
Scer_11.345	Spar_11.370	YKR079C	2517	2517	TRZ1	391	1735	481	1263	451	2292	627	1797
Scer_11.346	Spar_11.371	YKR080W	963	963	MTD1	598	2916	427	2529	427	1881	259	1866
Scer_11.347	Spar_11.372	YKR081C	1035	1035	RPF2	639	3352	800	2549	749	3852	995	2929
Scer_11.348	Spar_11.373	YKR082W	3474	3474	NUP133	518	2235	693	1898	495	2425	754	2103
Scer_11.349	Spar_11.374	YKR083C	402	402	DAD2	72	303	81	242	103	470	115	372
Scer_11.35	Spar_11.52	YKL191W	1605	1605	DPH2	380	1949	710	1963	245	1431	449	1475
Scer_11.350	Spar_11.375	YKR084C	1836	1836	HBS1	308	1587	822	1796	313	1678	932	2306
Scer_11.351	Spar_11.376	YKR085C	588	588	MRPL20	327	1593	411	1185	248	1301	366	1062
Scer_11.353	Spar_11.379	YKR087C	1038	1038	OMA1	210	1027	400	1078	105	467	250	635
Scer_11.354	Spar_11.380	YKR088C	1014	1014	TVP38	168	966	404	1084	259	1196	578	1417
Scer_11.355	Spar_11.381	NA	2733	2733	NA	394	1815	635	1459	331	1648	581	1486
Scer_11.356	Spar_11.382	YKR090W	2121	2136	PXL1	263	1445	333	952	425	2260	638	1690
Scer_11.357	Spar_11.383	YKR091W	741	783	SRL3	93	664	92	410	171	943	209	690
Scer_11.358	Spar_11.384	YKR092C	1221	1122	SRP40	852	4236	1332	3553	1182	5920	1638	4469
Scer_11.359	Spar_11.385	YKR093W	1806	1806	PTR2	559	2922	917	2725	1374	7144	2964	9893
Scer_11.36	Spar_11.53	YKL190W	528	528	CNB1	344	1762	667	1483	387	2018	766	1722
Scer_11.364	Spar_11.391	YKR097W	1650	1650	PCK1	6	42	30	170	78	418	130	382
Scer_11.365	Spar_11.392	YKR098C	2154	2172	UBP11	115	528	191	663	255	1078	433	1402
Scer_11.366	Spar_11.393	YKR099W	2436	2433	BAS1	214	1074	291	864	214	1172	293	814
Scer_11.367	Spar_11.394	YKR100C	1068	1071	SKG1	320	1578	535	1237	291	1504	430	1110
Scer_11.368	Spar_11.395	YKR101W	1965	1977	SIR1	81	470	162	286	104	539	253	480
Scer_11.39	Spar_11.60	YKL189W	1200	1200	HYM1	94	446	190	475	80	440	150	405
Scer_11.40	Spar_11.61	YKL188C	2562	2562	PXA2	33	187	64	215	46	206	77	118
Scer_11.41	Spar_11.62	YKL187C	2253	2241	FAT3	65	330	91	225	162	791	259	580
Scer_11.42	Spar_11.63	YKL186C	555	558	MTR2	434	2209	457	1160	420	2151	517	1107
Scer_11.43	Spar_11.64	YKL185W	1767	1764	ASH1	535	2857	660	1716	506	2699	535	1337
Scer_11.44	Spar_11.65	YKL184W	1401	1401	SPE1	219	1126	470	1319	411	2316	801	2443
Scer_11.46	Spar_11.66	YKL183W	921	918	LOT5	140	797	245	812	128	572	176	530
Scer_11.47	Spar_11.67	YKL182W	6156	6156	FAS1	3005	16627	3683	8183	2672	15634	3163	7093
Scer_11.48	Spar_11.68	YKL181W	1284	1284	PRS1	1430	7208	2077	6197	1593	8003	2181	6848
Scer_11.50	Spar_11.70	YKL179C	2040	2037	COY1	357	1740	503	1413	370	1561	455	1344
Scer_11.51	Spar_11.71	YKL178C	1413	1413	STE3	6	14	2	7	27	86	19	26
Scer_11.52	Spar_11.72	YKL176C	2487	2487	LST4	430	1666	698	1504	374	1765	711	1581
Scer_11.53	Spar_11.73	YKL175W	1512	1590	ZRT3	413	2146	880	2324	478	2419	968	2367
Scer_11.54	Spar_11.74	YKL174C	1857	1857	TPO5	198	954	333	918	172	784	311	1043
Scer_11.55	Spar_11.75	YKL173W	3027	3027	SNU114	188	957	336	924	251	1160	409	1276
Scer_11.56	Spar_11.76	YKL172W	1284	1278	EBP2	1135	6339	1609	5039	1129	6340	1672	5082
Scer_11.57	Spar_11.77	YKL171W	2787	2787	NNK1	135	614	264	679	71	290	145	404
Scer_11.58	Spar_11.78	YKL170W	417	417	MRPL38	263	1141	316	730	170	906	214	596
Scer_11.59	Spar_11.79	YKL168C	2175	2172	KKQ8	109	508	201	519	200	1096	355	826
Scer_11.60	Spar_11.80	YKL167C	414	414	MRP49	241	1022	279	761	235	1141	340	739
Scer_11.61	Spar_11.81	YKL166C	1197	1197	TPK3	192	1058	292	832	251	1299	388	1124
Scer_11.63	Spar_11.83	YKL165C	2760	2760	MCD4	316	1541	359	920	356	1595	401	1081
Scer_11.70	Spar_11.91	YKL162C	1206	1206	NA	42	226	111	263	66	283	161	530
Scer_11.74	Spar_11.94	YKL159C	636	657	RCN1	29	141	82	205	68	341	197	568
Scer_11.78	Spar_11.98	YKL155C	1887	1887	RSM22	339	1622	603	1482	249	1225	524	1338
Scer_11.79	Spar_11.99	YKL154W	735	735	SRP102	300	1577	451	1173	410	2411	796	1570
Scer_11.83	Spar_11.103	YKL152C	744	744	GPM1	33788	191744	41785	139808	17762	103514	26115	79247
Scer_11.84	Spar_11.104	YKL151C	1014	1017	NA	682	2655	468	1321	945	4138	759	1792
Scer_11.85	Spar_11.105	YKL150W	909	909	MCR1	1592	5915	1565	4001	2462	9149	2293	4916
Scer_11.86	Spar_11.106	YKL149C	1218	1218	DBR1	89	448	176	441	107	527	233	515
Scer_11.87	Spar_11.107	NA	1923	1923	NA	474	1750	502	1450	547	2243	620	1657
Scer_11.88	Spar_11.110	YKL146W	2079	2088	AVT3	375	1659	807	2015	229	1231	481	1144
Scer_11.89	Spar_11.111	YKL145W	1404	1404	RPT1	1544	7831	4302	9009	1316	6780	3661	7318
Scer_11.90	Spar_11.112	YKL144C	639	639	RPC25	170	912	244	578	185	1079	404	1102
Scer_11.91	Spar_11.113	YKL143W	1392	1392	LTV1	459	2229	612	1889	382	2144	649	2148
Scer_11.92	Spar_11.114	YKL142W	660	660	MRP8	528	2496	929	1745	639	2836	924	1858
Scer_11.93	Spar_11.115	YKL141W	597	597	SDH3	712	3245	949	2605	692	3211	1187	3085
Scer_11.94	Spar_11.116	YKL140W	1647	1647	TGL1	397	1892	465	1273	458	2313	551	1474
Scer_11.95	Spar_11.117	YKL139W	1587	1572	CTK1	202	1041	343	831	261	1226	460	1092
Scer_11.97	Spar_11.119	YKL138C	396	396	MRPL31	245	1184	397	1145	232	1019	339	944
Scer_11.98	Spar_11.120	YKL137W	336	336	CMC1	110	570	138	434	110	480	157	475
Scer_11.99	Spar_11.121	YKL135C	2181	2181	APL2	457	1972	797	2158	581	2809	892	2354
Scer_12.101	Spar_12.85	YLR011W	576	579	LOT6	56	257	118	269	125	761	174	549
Scer_12.102	Spar_12.86	YLR012C	300	300	NA	0	4	5	9	6	23	13	27
Scer_12.104	Spar_12.88	YLR014C	2715	2715	PPR1	99	502	182	440	71	386	132	380
Scer_12.105	Spar_12.89	YLR015W	1518	1518	BRE2	156	766	180	684	133	701	273	720
Scer_12.106	Spar_12.90	YLR016C	615	615	PML1	137	802	238	656	101	607	219	614
Scer_12.107	Spar_12.91	YLR017W	1014	1014	MEU1	511	2728	823	2251	426	2137	713	2166
Scer_12.108	Spar_12.92	YLR018C	900	900	POM34	439	2280	525	1396	414	2149	504	1451
Scer_12.109	Spar_12.93	YLR019W	1194	1188	PSR2	377	2061	465	1255	416	1972	466	1216
Scer_12.110	Spar_12.94	YLR020C	1617	1617	YEH2	382	2202	503	1551	282	1495	481	1344
Scer_12.111	Spar_12.95	YLR021W	540	543	IRC25	151	804	229	625	153	789	258	665
Scer_12.112	Spar_12.96	YLR022C	753	753	SDO1	269	1600	352	1128	344	1913	399	1191
Scer_12.113	Spar_12.97	YLR023C	1629	1629	IZH3	143	797	244	630	219	1336	338	1237
Scer_12.114	Spar_12.98	YLR024C	5619	5607	UBR2	113	534	342	483	99	448	343	560
Scer_12.115	Spar_12.99	YLR025W	723	723	SNF7	531	2604	786	1780	635	3097	897	2039
Scer_12.116	Spar_12.100	YLR026C	1023	1023	SED5	219	1375	421	1166	303	1421	380	1001
Scer_12.117	Spar_12.101	YLR027C	1257	1257	AAT2	1204	7130	2424	5637	994	5593	1875	4673
Scer_12.118	Spar_12.102	NA	1776	1776	NA	1257	6193	1968	5533	1423	7029	2413	6240
Scer_12.122	Spar_12.105	YLR032W	3510	3513	RAD5	171	892	210	680	90	519	187	465
Scer_12.123	Spar_12.106	YLR033W	1509	1500	RSC58	377	1832	543	1324	527	2565	684	1752
Scer_12.124	Spar_12.107	YLR034C	1422	1422	SMF3	421	2130	1080	2225	546	2851	1140	2406
Scer_12.125	Spar_12.108	YLR035C	2088	2085	MLH2	49	293	87	318	61	278	133	302
Scer_12.138	Spar_12.117	YLR040C	675	675	NA	11	35	9	42	30	153	46	133
Scer_12.139	Spar_12.118	YLR042C	486	486	NA	14	37	3	21	11	82	6	18
Scer_12.140	Spar_12.119	YLR043C	312	312	TRX1	736	3641	1365	2856	579	3362	1033	2402
Scer_12.141	Spar_12.120	NA	1692	1692	NA	17281	88797	28139	75944	20936	109699	31366	83982
Scer_12.142	Spar_12.121	YLR045C	2667	2667	STU2	334	1878	450	1188	607	2988	731	1888
Scer_12.143	Spar_12.122	YLR046C	813	921	NA	76	407	126	330	93	575	253	896
Scer_12.144	Spar_12.123	YLR047C	2061	2061	FRE8	89	424	188	425	150	584	259	593
Scer_12.146	Spar_12.125	YLR049C	1287	1272	NA	251	1161	254	478	209	982	248	602
Scer_12.147	Spar_12.126	YLR050C	486	486	NA	101	440	125	385	94	445	120	377
Scer_12.148	Spar_12.127	YLR051C	654	654	FCF2	320	1799	423	1385	311	1754	389	1426
Scer_12.149	Spar_12.128	YLR052W	753	753	IES3	221	1100	353	1005	191	930	308	910
Scer_12.150	Spar_12.129	YLR053C	327	327	NA	22	112	31	66	41	142	29	128
Scer_12.152	Spar_12.131	YLR055C	1809	1770	SPT8	108	683	284	723	214	1189	428	1039
Scer_12.153	Spar_12.132	YLR056W	1098	1098	ERG3	2114	13997	2951	9803	1415	9480	1982	6424
Scer_12.154	Spar_12.133	YLR057W	2550	2550	MNL2	243	1331	454	1046	251	1330	401	994
Scer_12.155	Spar_12.134	YLR058C	1410	1410	SHM2	1580	7779	1231	6284	2380	10913	1813	8191
Scer_12.156	Spar_12.135	YLR059C	810	810	REX2	203	1150	391	1240	118	653	244	714
Scer_12.157	Spar_12.136	YLR060W	1788	1788	FRS1	2252	12160	3361	8663	1315	7055	2149	5837
Scer_12.159	Spar_12.138	YLR063W	1098	996	NA	88	494	126	511	58	284	116	251
Scer_12.160	Spar_12.139	YLR064W	822	822	PER33	519	2556	1032	2043	513	2221	789	2000
Scer_12.161	Spar_12.140	YLR065C	546	546	ENV10	293	1505	357	1151	220	965	203	665
Scer_12.162	Spar_12.141	YLR066W	555	555	SPC3	280	1425	435	1217	196	1077	338	927
Scer_12.163	Spar_12.142	YLR067C	2898	2898	PET309	199	985	295	744	153	632	247	520
Scer_12.164	Spar_12.143	YLR068W	456	456	FYV7	184	982	211	719	169	834	217	728
Scer_12.165	Spar_12.144	YLR069C	2286	2286	MEF1	701	2616	1000	2691	660	2626	1113	2575
Scer_12.167	Spar_12.146	YLR071C	3249	3249	RGR1	353	1706	656	1406	345	1732	587	1548
Scer_12.168	Spar_12.147	YLR072W	2082	2091	NA	153	826	368	897	141	730	280	742
Scer_12.169	Spar_12.148	YLR073C	603	594	RFU1	132	731	191	645	112	706	221	639
Scer_12.170	Spar_12.149	YLR074C	501	507	BUD20	386	2012	504	1749	288	1704	419	1507
Scer_12.171	Spar_12.150	YLR075W	666	666	RPL10	12570	64127	28051	63723	15486	84787	26811	62090
Scer_12.172	Spar_12.151	YLR077W	1752	1752	FMP25	186	901	321	832	215	1001	309	946
Scer_12.174	Spar_12.153	YLR079W	855	837	SIC1	285	1883	449	1350	324	1945	506	1394
Scer_12.175	Spar_12.154	YLR080W	1335	1263	EMP46	15	87	24	94	18	98	49	138
Scer_12.176	Spar_12.155	NA	1725	1722	NA	9	50	7	33	34	153	120	275
Scer_12.177	Spar_12.156	YLR082C	1179	1179	SRL2	77	435	113	382	155	711	206	501
Scer_12.178	Spar_12.157	NA	2004	1992	NA	845	3685	949	2756	1266	6081	1452	4076
Scer_12.179	Spar_12.158	YLR084C	3663	3663	RAX2	208	1052	354	807	266	1404	430	1164
Scer_12.180	Spar_12.159	YLR085C	1317	1317	ARP6	197	839	326	924	135	724	243	636
Scer_12.181	Spar_12.160	YLR086W	4257	4257	SMC4	272	1543	552	1234	315	1572	591	1391
Scer_12.182	Spar_12.161	YLR087C	8877	8877	CSF1	106	480	250	443	100	489	178	473
Scer_12.183	Spar_12.162	YLR088W	1845	1845	GAA1	257	1279	362	975	236	1185	431	1044
Scer_12.184	Spar_12.163	NA	1779	1779	NA	709	3732	850	2637	389	2394	554	1641
Scer_12.185	Spar_12.164	YLR090W	1380	1380	XDJ1	160	700	310	852	186	822	378	1057
Scer_12.186	Spar_12.165	YLR091W	882	879	GEP5	71	369	129	301	39	215	173	467
Scer_12.187	Spar_12.166	NA	2682	2682	NA	68	381	994	3696	67	289	796	2978
Scer_12.189	Spar_12.168	YLR094C	1509	1512	GIS3	145	839	346	945	128	714	320	1028
Scer_12.190	Spar_12.169	YLR095C	2439	2433	IOC2	352	1884	581	1359	432	2373	830	1930
Scer_12.191	Spar_12.170	NA	3444	3486	NA	347	1893	643	1550	349	1727	692	1451
Scer_12.192	Spar_12.171	YLR097C	1035	1035	HRT3	176	801	306	738	65	285	129	317
Scer_12.193	Spar_12.172	YLR098C	1947	1944	CHA4	79	437	182	396	110	502	213	529
Scer_12.194	Spar_12.173	YLR099C	1185	1185	ICT1	69	455	1298	5661	79	499	3216	8559
Scer_12.195	Spar_12.174	YLR099W-A	264	387	MIM2	29	216	190	565	85	422	301	824
Scer_12.196	Spar_12.175	YLR100W	1044	1047	ERG27	586	3146	1218	4164	244	1107	605	1926
Scer_12.197	Spar_12.176	YLR102C	798	798	APC9	48	329	106	188	43	202	58	173
Scer_12.198	Spar_12.177	YLR103C	1953	1959	CDC45	210	996	315	606	209	1071	421	947
Scer_12.199	Spar_12.178	YLR104W	396	396	LCL2	190	1018	333	789	247	1283	451	1031
Scer_12.200	Spar_12.179	YLR105C	1134	1134	SEN2	127	584	256	680	171	955	297	1077
Scer_12.201	Spar_12.180	YLR106C	14733	14739	MDN1	683	3542	1010	2284	709	3381	973	2344
Scer_12.202	Spar_12.181	YLR107W	1215	1215	REX3	183	927	343	1109	140	680	249	761
Scer_12.204	Spar_12.184	YLR108C	1458	1458	NA	247	749	2697	4125	276	958	2542	4159
Scer_12.205	Spar_12.185	YLR109W	531	531	AHP1	4024	17873	25995	32419	7640	35145	40272	54983
Scer_12.209	Spar_12.189	YLR113W	1308	1308	HOG1	1238	5461	1257	3358	586	2743	705	2119
Scer_12.211	Spar_12.193	YLR114C	2295	2262	AVL9	401	2060	652	1601	465	2382	727	1714
Scer_12.212	Spar_12.194	YLR115W	2580	2592	CFT2	308	1521	632	1385	328	1601	626	1483
Scer_12.213	Spar_12.195	YLR116W	1431	1431	MSL5	134	673	181	693	136	780	310	868
Scer_12.214	Spar_12.196	YLR117C	2064	2064	CLF1	157	871	331	894	209	873	320	892
Scer_12.215	Spar_12.197	YLR118C	684	684	NA	110	569	196	579	100	557	259	675
Scer_12.217	Spar_12.199	YLR120C	1710	1710	YPS1	372	1496	642	3298	627	2775	950	4186
Scer_12.219	Spar_12.201	YLR121C	1527	1527	YPS3	76	537	259	1637	70	371	151	904
Scer_12.223	Spar_12.206	YLR126C	756	756	NA	83	469	177	442	100	444	108	234
Scer_12.224	Spar_12.207	YLR127C	2562	2559	APC2	83	420	189	498	62	272	133	396
Scer_12.226	Spar_12.209	YLR129W	2832	2832	DIP2	591	3352	816	2701	787	4079	1129	3463
Scer_12.227	Spar_12.210	YLR130C	1269	1269	ZRT2	412	2111	553	1523	388	1820	530	1459
Scer_12.228	Spar_12.211	YLR131C	2313	2310	ACE2	216	1079	269	671	314	1652	394	929
Scer_12.229	Spar_12.212	YLR132C	873	873	USB1	49	278	159	235	72	278	131	236
Scer_12.230	Spar_12.213	YLR133W	1749	1749	CKI1	171	872	375	691	160	812	404	776
Scer_12.231	Spar_12.214	NA	1692	1692	NA	46	287	109	130	215	971	303	474
Scer_12.232	Spar_12.215	YLR135W	2247	2244	SLX4	83	525	190	449	50	310	238	557
Scer_12.234	Spar_12.217	YLR137W	1104	1104	RKM5	54	276	101	208	100	442	154	413
Scer_12.235	Spar_12.218	YLR138W	2958	2958	NHA1	363	1700	574	1796	463	2175	662	1985
Scer_12.236	Spar_12.219	YLR139C	1932	1923	SLS1	129	679	178	457	103	481	197	430
Scer_12.238	Spar_12.221	YLR141W	1092	1089	RRN5	94	405	163	323	50	266	111	212
Scer_12.239	Spar_12.222	YLR142W	1431	1443	PUT1	37	215	44	265	30	155	46	187
Scer_12.241	Spar_12.226	YLR143W	2058	2061	DPH6	174	829	265	850	200	995	299	1090
Scer_12.242	Spar_12.227	YLR144C	2340	2340	ACF2	166	819	381	887	252	1440	536	1182
Scer_12.243	Spar_12.228	YLR145W	606	606	RMP1	117	514	139	420	91	552	178	532
Scer_12.244	Spar_12.229	YLR146C	903	903	SPE4	146	680	270	691	183	762	284	735
Scer_12.246	Spar_12.231	YLR147C	300	300	SMD3	70	384	127	379	105	516	183	540
Scer_12.247	Spar_12.232	YLR148W	2757	2760	PEP3	216	976	399	846	198	922	328	965
Scer_12.248	Spar_12.233	YLR149C	2193	2193	NA	100	465	147	398	109	443	157	421
Scer_12.250	Spar_12.235	YLR150W	822	837	STM1	6832	39758	10185	27639	6830	38533	9496	24436
Scer_12.251	Spar_12.236	YLR151C	1023	1002	PCD1	57	287	87	281	38	209	50	202
Scer_12.252	Spar_12.237	YLR152C	1731	1746	NA	204	896	156	613	205	1111	207	642
Scer_12.253	Spar_12.238	NA	2052	2052	NA	1312	6128	1649	4992	1318	6384	1988	5587
Scer_12.254	Spar_12.239	YLR154C	333	330	RNH203	129	786	197	468	171	770	201	515
Scer_12.304	Spar_12.273	YLR163C	1389	1446	MAS1	480	2243	1281	2562	456	2169	1070	2548
Scer_12.305	Spar_12.274	YLR164W	507	519	SHH4	16	58	36	96	23	89	34	81
Scer_12.306	Spar_12.275	YLR165C	765	762	PUS5	63	230	83	244	86	308	128	322
Scer_12.307	Spar_12.276	YLR166C	2616	2616	SEC10	299	1417	472	1280	235	1136	494	1055
Scer_12.309	Spar_12.278	YLR168C	693	693	UPS2	475	1579	421	888	266	1070	263	613
Scer_12.311	Spar_12.280	YLR170C	471	471	APS1	174	825	273	764	204	1139	326	889
Scer_12.312	Spar_12.281	YLR172C	903	903	DPH5	353	1970	720	1810	403	2559	769	2049
Scer_12.313	Spar_12.282	YLR173W	1827	1827	NA	89	429	101	305	110	645	190	497
Scer_12.314	Spar_12.283	YLR174W	1239	1239	IDP2	34	152	37	63	104	439	135	268
Scer_12.315	Spar_12.284	YLR175W	1452	1467	CBF5	2092	11381	3043	9170	1986	10689	2768	8877
Scer_12.316	Spar_12.285	YLR176C	2436	2316	RFX1	109	548	142	312	141	672	186	476
Scer_12.317	Spar_12.286	YLR177W	1887	1884	NA	566	2351	258	828	613	2545	327	1018
Scer_12.318	Spar_12.287	YLR178C	660	660	TFS1	1019	4024	237	661	1265	4726	543	1255
Scer_12.319	Spar_12.288	YLR179C	606	606	NA	900	5655	2187	8331	876	6636	36846	82282
Scer_12.320	Spar_12.289	NA	1149	1149	NA	1634	7931	2457	8817	1638	8610	9665	31263
Scer_12.321	Spar_12.290	YLR181C	993	993	VTA1	302	1561	412	1116	284	1406	333	792
Scer_12.322	Spar_12.291	YLR182W	2412	2415	SWI6	392	1887	526	1300	333	1777	540	1257
Scer_12.323	Spar_12.292	YLR183C	1470	1479	TOS4	532	2839	515	1343	456	2620	548	1227
Scer_12.326	Spar_12.294	YLR186W	759	759	EMG1	479	2597	643	2232	526	2841	841	2497
Scer_12.327	Spar_12.295	YLR187W	3081	3075	SKG3	71	319	186	390	150	764	317	915
Scer_12.328	Spar_12.296	YLR188W	2088	2088	MDL1	317	1863	674	1651	317	1872	742	1726
Scer_12.329	Spar_12.297	YLR189C	3597	3609	ATG26	315	1533	461	1038	303	1383	419	1142
Scer_12.33	Spar_12.12	YLL055W	1596	1596	YCT1	62	252	173	707	29	140	81	666
Scer_12.330	Spar_12.298	YLR190W	1476	1476	MMR1	666	3950	998	2671	586	3089	794	1969
Scer_12.331	Spar_12.299	YLR191W	1161	1155	PEX13	102	569	219	585	148	763	272	649
Scer_12.332	Spar_12.300	YLR192C	798	798	HCR1	1178	6104	2395	5305	1241	6596	2222	5529
Scer_12.333	Spar_12.301	YLR193C	528	528	UPS1	79	574	194	485	229	1164	373	1008
Scer_12.334	Spar_12.302	YLR194C	765	768	NA	357	1910	561	3800	186	1138	408	3815
Scer_12.335	Spar_12.303	YLR195C	1368	1368	NMT1	459	2189	815	2218	326	1721	591	1511
Scer_12.336	Spar_12.304	YLR196W	1731	1731	PWP1	876	4791	1144	4152	796	4258	1068	3523
Scer_12.337	Spar_12.305	YLR197W	1515	1515	NOP56	2774	13899	3590	10459	2104	10367	2707	8317
Scer_12.339	Spar_12.307	YLR200W	345	345	YKE2	215	1073	371	849	135	726	201	489
Scer_12.34	Spar_12.13	YLL054C	2532	2565	NA	66	285	223	646	60	269	197	548
Scer_12.340	Spar_12.308	YLR201C	783	783	COQ9	187	928	279	722	390	2002	492	1445
Scer_12.342	Spar_12.310	YLR203C	1311	1311	MSS51	593	2789	936	2196	464	2329	811	1801
Scer_12.343	Spar_12.311	YLR204W	336	333	QRI5	129	832	294	732	195	961	296	845
Scer_12.344	Spar_12.312	YLR205C	954	957	HMX1	87	384	316	880	221	694	510	1433
Scer_12.346	Spar_12.315	YLR207W	2502	2496	HRD3	206	998	439	1041	179	871	354	942
Scer_12.347	Spar_12.316	YLR208W	894	894	SEC13	1083	5491	1646	4017	1025	4969	1742	3746
Scer_12.348	Spar_12.317	YLR209C	936	936	PNP1	189	1133	384	1055	407	2072	455	1290
Scer_12.349	Spar_12.318	YLR210W	1380	1377	CLB4	141	693	162	513	172	1026	383	841
Scer_12.351	Spar_12.320	YLR212C	1422	1422	TUB4	367	1621	477	1208	315	1525	481	1235
Scer_12.352	Spar_12.321	YLR213C	1269	1281	CRR1	59	244	134	262	61	290	94	278
Scer_12.353	Spar_12.322	YLR214W	2061	2064	FRE1	995	3929	2778	5029	996	4035	1993	3483
Scer_12.354	Spar_12.323	YLR215C	1083	1125	CDC123	127	652	312	755	104	556	243	731
Scer_12.355	Spar_12.324	YLR216C	1116	1116	CPR6	2404	11237	4527	8728	2534	11293	4863	10060
Scer_12.357	Spar_12.327	YLR219W	2187	2226	MSC3	358	1707	447	1399	165	799	354	773
Scer_12.358	Spar_12.328	YLR220W	969	969	CCC1	416	2107	633	1828	435	2453	711	1861
Scer_12.359	Spar_12.329	YLR221C	663	723	RSA3	406	2168	546	1667	323	1519	458	1308
Scer_12.360	Spar_12.330	YLR222C	2454	2454	UTP13	342	2022	548	1897	401	2380	669	2066
Scer_12.362	Spar_12.332	YLR223C	3258	3243	IFH1	371	2020	383	1770	346	1909	523	1674
Scer_12.363	Spar_12.333	YLR224W	1110	1110	NA	269	1496	479	1561	216	1240	441	1232
Scer_12.364	Spar_12.334	YLR225C	1224	1224	NA	323	1795	465	1782	229	1134	432	1388
Scer_12.365	Spar_12.335	YLR226W	1188	1188	BUR2	137	638	231	648	184	810	248	699
Scer_12.366	Spar_12.336	YLR227C	1482	1482	ADY4	136	675	219	550	182	759	270	563
Scer_12.37	Spar_12.15	YLL051C	2139	2139	FRE6	193	924	786	2045	168	810	529	1185
Scer_12.380	Spar_12.340	YLR228C	2445	2433	ECM22	197	1122	356	979	98	615	153	557
Scer_12.381	Spar_12.341	YLR229C	576	576	CDC42	610	3251	803	2374	657	3503	1004	2491
Scer_12.383	Spar_12.343	YLR231C	1362	1362	BNA5	122	513	112	327	184	969	229	728
Scer_12.384	Spar_12.344	YLR233C	2100	2097	EST1	91	500	130	355	88	489	174	318
Scer_12.385	Spar_12.345	YLR234W	1971	1971	TOP3	29	147	84	165	26	153	139	183
Scer_12.387	Spar_12.347	NA	1797	1797	NA	251	1223	318	485	148	635	261	525
Scer_12.388	Spar_12.348	YLR238W	1437	1437	FAR10	102	490	165	448	160	746	201	686
Scer_12.389	Spar_12.349	YLR239C	987	987	LIP2	134	688	235	633	188	977	377	895
Scer_12.39	Spar_12.17	YLL049W	540	540	LDB18	110	518	469	990	154	615	305	613
Scer_12.390	Spar_12.350	YLR240W	2628	2628	VPS34	135	666	280	639	183	883	395	850
Scer_12.391	Spar_12.351	YLR241W	2349	2349	NA	298	1522	658	1531	486	2001	957	2319
Scer_12.392	Spar_12.352	YLR242C	966	966	ARV1	75	396	102	288	120	672	174	545
Scer_12.393	Spar_12.353	YLR243W	819	819	GPN3	251	1204	367	1058	179	1024	277	840
Scer_12.394	Spar_12.354	YLR244C	1164	1164	MAP1	1714	10052	1937	5709	1446	8614	1509	4887
Scer_12.395	Spar_12.355	YLR245C	429	453	CDD1	28	158	54	181	25	113	38	90
Scer_12.396	Spar_12.356	YLR246W	1080	1071	ERF2	87	524	140	475	110	564	163	441
Scer_12.398	Spar_12.361	YLR247C	4671	4671	IRC20	262	1135	1055	1364	303	1227	1105	1380
Scer_12.399	Spar_12.362	YLR248W	1833	1833	RCK2	621	3219	1197	3322	521	2731	898	2829
Scer_12.400	Spar_12.363	NA	3135	3135	NA	14593	75719	20733	63733	12293	66195	17507	51067
Scer_12.401	Spar_12.364	YLR250W	705	705	SSP120	370	2168	933	2338	467	2355	582	1834
Scer_12.402	Spar_12.365	YLR251W	594	594	SYM1	97	379	153	301	73	287	87	199
Scer_12.404	Spar_12.367	YLR253W	1710	1710	NA	343	1614	611	1455	289	1327	491	1283
Scer_12.405	Spar_12.368	YLR254C	570	573	NDL1	97	565	164	586	81	431	91	335
Scer_12.41	Spar_12.21	YLL046C	750	750	RNP1	11	35	9	21	6	22	3	13
Scer_12.419	Spar_12.372	YLR257W	966	966	NA	1257	5845	1083	5681	1311	6544	1064	5015
Scer_12.420	Spar_12.373	NA	2118	2118	NA	1297	5077	315	1340	1518	6020	585	2559
Scer_12.421	Spar_12.374	YLR259C	1719	1719	HSP60	4893	21210	10785	19861	4740	20100	10179	19215
Scer_12.422	Spar_12.375	NA	2064	2043	NA	170	890	446	960	233	954	634	1152
Scer_12.423	Spar_12.376	YLR262C	648	648	YPT6	344	1756	482	1277	308	1403	420	1147
Scer_12.425	Spar_12.378	YLR263W	2484	2526	RED1	68	360	77	155	46	273	57	132
Scer_12.428	Spar_12.381	YLR265C	1029	1032	NEJ1	18	84	18	32	13	77	14	18
Scer_12.429	Spar_12.382	YLR266C	2106	2106	PDR8	98	490	213	500	131	515	183	424
Scer_12.43	Spar_12.23	YLL043W	2010	2022	FPS1	467	2570	700	2231	563	2736	783	2221
Scer_12.430	Spar_12.383	YLR267W	1713	1713	BOP2	35	183	49	163	58	282	80	274
Scer_12.431	Spar_12.384	YLR268W	645	645	SEC22	370	1840	610	1543	431	2480	590	1568
Scer_12.433	Spar_12.386	YLR270W	1053	1053	DCS1	390	1811	488	1048	610	2769	755	1467
Scer_12.434	Spar_12.387	YLR271W	825	828	NA	30	156	44	179	41	143	48	145
Scer_12.435	Spar_12.388	YLR272C	3531	3543	YCS4	160	826	271	628	254	1299	393	943
Scer_12.438	Spar_12.394	YLR273C	1947	1989	PIG1	74	355	181	354	56	255	200	364
Scer_12.439	Spar_12.395	YLR274W	2328	2328	MCM5	281	1496	559	1348	296	1598	595	1422
Scer_12.44	Spar_12.24	YLL042C	504	543	ATG10	12	61	21	39	19	66	23	73
Scer_12.440	Spar_12.396	YLR275W	333	333	SMD2	84	427	116	348	162	779	257	669
Scer_12.441	Spar_12.397	YLR276C	1785	1785	DBP9	783	4058	1018	3248	606	3489	956	2963
Scer_12.442	Spar_12.398	YLR277C	2340	2343	YSH1	217	1216	423	960	307	1588	532	1304
Scer_12.443	Spar_12.399	YLR278C	4026	3960	NA	434	2129	529	1072	276	1566	358	899
Scer_12.444	Spar_12.401	YLR281C	468	468	NA	12	46	19	52	19	95	35	69
Scer_12.445	Spar_12.402	YLR283W	945	945	NA	123	627	183	415	151	796	200	541
Scer_12.446	Spar_12.403	YLR284C	843	843	ECI1	52	289	41	119	33	135	28	92
Scer_12.447	Spar_12.404	YLR285W	786	786	NNT1	493	2612	593	1473	277	1460	298	883
Scer_12.449	Spar_12.405	YLR286C	1689	1644	CTS1	2362	11394	2866	6150	1353	6521	1873	3989
Scer_12.45	Spar_12.25	YLL041C	801	801	SDH2	566	2214	539	1311	265	979	294	654
Scer_12.450	Spar_12.406	YLR287C	1068	1068	NA	348	1921	662	1479	294	1548	414	1293
Scer_12.452	Spar_12.408	YLR288C	1425	1422	MEC3	82	469	190	422	87	452	165	354
Scer_12.453	Spar_12.409	YLR289W	1938	1938	GUF1	87	481	125	415	137	584	232	500
Scer_12.454	Spar_12.410	YLR290C	834	834	NA	215	997	130	427	113	613	104	385
Scer_12.455	Spar_12.411	YLR291C	1146	1146	GCD7	287	1775	629	1507	290	1858	598	1706
Scer_12.456	Spar_12.412	YLR292C	582	582	SEC72	339	1845	518	1482	364	2014	555	1554
Scer_12.457	Spar_12.413	YLR293C	660	660	GSP1	2684	14134	4173	11109	3232	17520	4551	12346
Scer_12.459	Spar_12.415	YLR295C	375	375	ATP14	713	3114	868	2026	645	2635	797	1779
Scer_12.461	Spar_12.417	YLR297W	390	390	NA	73	345	109	255	38	246	140	420
Scer_12.462	Spar_12.418	YLR298C	696	696	YHC1	164	869	203	611	222	1160	338	886
Scer_12.463	Spar_12.419	YLR299W	1983	1983	ECM38	127	531	731	1524	133	662	782	1558
Scer_12.464	Spar_12.420	YLR300W	1347	1347	EXG1	3339	21421	2266	8357	5380	29355	2656	9091
Scer_12.465	Spar_12.421	YLR301W	735	735	HRI1	736	4053	1247	2806	721	3414	2189	5756
Scer_12.47	Spar_12.28	YLL039C	1146	1146	UBI4	2047	8551	3510	5456	2268	10162	3635	5542
Scer_12.474	Spar_12.429	NA	2337	2337	NA	3345	15273	3432	9446	3158	15089	3031	7927
Scer_12.475	Spar_12.430	YLR305C	5703	5703	STT4	399	2032	648	1364	414	2171	735	1703
Scer_12.477	Spar_12.432	YLR307W	906	906	CDA1	6	57	4	15	63	283	52	127
Scer_12.479	Spar_12.434	YLR308W	939	939	CDA2	2	7	1	4	11	35	7	19
Scer_12.48	Spar_12.29	YLL038C	744	744	ENT4	38	254	73	251	49	180	79	164
Scer_12.480	Spar_12.435	YLR309C	2736	2742	IMH1	469	2347	789	1883	473	2332	833	1941
Scer_12.481	Spar_12.436	YLR310C	4770	4767	CDC25	564	2660	1113	2299	384	1903	786	1835
Scer_12.483	Spar_12.438	YLR312C	1197	1197	NA	20	60	28	89	32	70	91	309
Scer_12.487	Spar_12.442	YLR314C	1563	1551	CDC3	1248	5929	1771	3958	976	5011	1461	3508
Scer_12.488	Spar_12.443	YLR315W	462	462	NKP2	28	109	40	124	38	181	68	149
Scer_12.49	Spar_12.31	YLL036C	1512	1512	PRP19	359	1708	484	1492	275	1448	416	1321
Scer_12.491	Spar_12.445	YLR318W	2655	2631	EST2	77	385	125	273	114	546	153	427
Scer_12.492	Spar_12.446	YLR319C	2361	2361	BUD6	170	795	295	714	189	950	277	900
Scer_12.493	Spar_12.447	YLR320W	4365	4371	MMS22	127	494	226	471	114	492	214	456
Scer_12.494	Spar_12.448	YLR321C	1281	1284	SFH1	184	1003	307	848	353	1749	488	1450
Scer_12.495	Spar_12.449	YLR323C	780	780	CWC24	76	444	160	432	70	322	242	542
Scer_12.496	Spar_12.450	YLR324W	1572	1572	PEX30	185	904	529	1072	87	559	325	700
Scer_12.498	Spar_12.452	YLR326W	723	726	NA	51	265	54	179	152	790	124	306
Scer_12.50	Spar_12.32	YLL035W	1899	1893	GRC3	197	956	284	825	217	1192	367	904
Scer_12.501	Spar_12.457	YLR328W	1206	1212	NMA1	288	1304	636	1310	220	1101	385	1159
Scer_12.503	Spar_12.459	YLR330W	2016	1728	CHS5	1283	6048	1716	4711	761	3846	1281	2834
Scer_12.504	Spar_12.461	YLR332W	1131	1152	MID2	394	1779	532	1755	476	2072	609	1950
Scer_12.508	Spar_12.465	YLR333C	327	327	RPS25B	2704	13115	3139	8369	1680	8644	2036	5208
Scer_12.511	Spar_12.467	YLR335W	2163	2172	NUP2	874	4749	1427	3686	877	4248	1370	3479
Scer_12.512	Spar_12.468	YLR336C	2700	2700	SGD1	335	1534	475	1425	270	1427	429	1203
Scer_12.513	Spar_12.469	YLR337C	2454	2487	VRP1	190	1008	519	1243	148	844	467	1078
Scer_12.514	Spar_12.470	YLR340W	939	939	RPP0	7088	35954	10425	26084	10235	49325	13179	35923
Scer_12.515	Spar_12.471	YLR341W	1434	1428	SPO77	35	137	31	65	29	127	25	107
Scer_12.516	Spar_12.472	NA	5631	5631	NA	2938	14306	3798	8956	2293	11427	3095	7498
Scer_12.518	Spar_12.474	YLR343W	1668	1668	GAS2	141	544	51	150	65	216	76	201
Scer_12.52	Spar_12.35	YLL033W	693	696	IRC19	49	299	95	197	45	314	93	224
Scer_12.523	Spar_12.483	YLR345W	1530	1530	NA	283	1178	430	1080	244	978	293	795
Scer_12.525	Spar_12.485	YLR347C	2586	2586	KAP95	596	2926	1008	2646	655	3177	1257	3303
Scer_12.526	Spar_12.486	YLR348C	897	897	DIC1	199	1173	308	771	170	1142	364	920
Scer_12.527	Spar_12.488	YLR350W	651	651	ORM2	333	1826	618	2937	291	1601	585	2851
Scer_12.528	Spar_12.489	YLR351C	876	876	NIT3	550	3100	836	2263	411	1864	861	1802
Scer_12.529	Spar_12.490	YLR352W	2424	2427	NA	148	701	246	497	234	1104	447	874
Scer_12.53	Spar_12.36	YLL032C	2478	2475	NA	139	769	229	601	198	947	268	700
Scer_12.530	Spar_12.491	YLR353W	1812	1812	BUD8	181	949	229	642	157	1001	259	740
Scer_12.531	Spar_12.492	YLR354C	1008	1008	TAL1	4287	24074	6780	19406	2966	17004	4924	15545
Scer_12.532	Spar_12.493	YLR355C	1188	1188	ILV5	1973	11823	2178	6024	2198	13230	2525	6621
Scer_12.533	Spar_12.494	YLR356W	594	594	ATG33	117	647	194	507	108	562	153	437
Scer_12.534	Spar_12.495	YLR357W	2670	2673	RSC2	340	1879	537	1492	299	1615	482	1307
Scer_12.535	Spar_12.496	YLR359W	1449	1449	ADE13	2891	12911	3019	11979	2422	10637	2721	10337
Scer_12.536	Spar_12.497	YLR360W	1320	1320	VPS38	155	825	267	649	121	661	230	563
Scer_12.537	Spar_12.498	YLR361C	1737	1737	DCR2	92	442	223	510	118	471	196	492
Scer_12.539	Spar_12.500	YLR362W	2154	2190	STE11	107	473	318	846	95	468	254	797
Scer_12.54	Spar_12.37	YLL031C	3054	3054	GPI13	699	3133	853	1926	498	2373	608	1665
Scer_12.540	Spar_12.501	YLR363C	657	657	NMD4	122	562	206	462	163	805	292	667
Scer_12.541	Spar_12.502	YLR363W-A	258	258	NA	160	806	162	551	126	552	129	367
Scer_12.542	Spar_12.503	YLR364W	330	330	GRX8	28	125	34	175	45	176	111	359
Scer_12.546	Spar_12.505	YLR368W	1797	1797	MDM30	157	825	304	784	134	622	393	1007
Scer_12.547	Spar_12.506	YLR369W	1974	1974	SSQ1	190	983	471	1153	138	781	348	1064
Scer_12.548	Spar_12.507	YLR370C	537	537	ARC18	476	2300	786	1934	354	1918	698	1838
Scer_12.549	Spar_12.508	NA	4071	4059	NA	324	1427	488	1198	391	1956	682	1570
Scer_12.550	Spar_12.509	YLR372W	1038	1038	SUR4	2223	10820	2695	7460	2437	12185	2704	7630
Scer_12.551	Spar_12.510	YLR373C	2697	2697	VID22	349	1512	458	1181	403	1715	577	1265
Scer_12.553	Spar_12.512	YLR375W	1032	1032	STP3	320	1737	599	1496	381	2201	714	1663
Scer_12.554	Spar_12.513	YLR376C	729	729	PSY3	40	270	85	185	52	355	111	315
Scer_12.555	Spar_12.514	YLR377C	1047	1047	FBP1	14	76	38	56	55	231	72	168
Scer_12.557	Spar_12.516	YLR378C	1443	1443	SEC61	1222	6433	2397	5028	1576	8459	2852	6200
Scer_12.558	Spar_12.517	YLR380W	1227	1227	CSR1	249	1509	539	1459	159	1122	365	1049
Scer_12.559	Spar_12.518	YLR381W	2202	2202	CTF3	146	666	236	646	134	596	185	387
Scer_12.56	Spar_12.39	YLL029W	2250	2250	FRA1	600	2967	1077	2552	764	3667	1173	2946
Scer_12.560	Spar_12.519	YLR382C	2685	2685	NAM2	269	1310	435	1187	440	2123	651	1573
Scer_12.561	Spar_12.520	YLR383W	3345	3345	SMC6	166	771	271	638	166	890	302	724
Scer_12.562	Spar_12.521	YLR384C	4050	3999	IKI3	589	2929	1051	2582	726	3559	1228	2836
Scer_12.563	Spar_12.522	YLR385C	399	399	SWC7	4	25	6	17	4	42	9	24
Scer_12.564	Spar_12.523	YLR386W	2643	2643	VAC14	227	1065	373	921	229	1149	369	913
Scer_12.565	Spar_12.524	YLR387C	1299	1317	REH1	328	1509	1344	2213	464	2191	1144	2354
Scer_12.567	Spar_12.526	YLR389C	3084	3096	STE23	470	2179	773	2129	732	3379	1053	2570
Scer_12.569	Spar_12.528	YLR390W-A	717	693	CCW14	1729	9849	2679	6813	2040	12324	3058	7758
Scer_12.57	Spar_12.40	YLL028W	1761	1764	TPO1	362	1611	1106	2520	390	2069	1469	2855
Scer_12.570	Spar_12.529	YLR392C	1557	1557	ART10	79	351	163	583	50	327	141	431
Scer_12.571	Spar_12.530	YLR393W	840	840	ATP10	40	243	83	234	51	196	98	273
Scer_12.572	Spar_12.531	YLR394W	1449	1326	CST9	143	617	214	530	97	493	201	437
Scer_12.574	Spar_12.533	YLR396C	2076	2076	VPS33	173	901	363	661	243	1295	503	1241
Scer_12.575	Spar_12.534	YLR397C	2343	2343	AFG2	275	1275	546	1311	194	945	378	1073
Scer_12.576	Spar_12.535	YLR398C	3864	3864	SKI2	307	1623	691	1701	273	1238	465	1209
Scer_12.577	Spar_12.536	YLR399C	2061	2076	BDF1	1338	6608	1563	2928	1587	7438	1769	3485
Scer_12.579	Spar_12.538	YLR401C	2007	2013	DUS3	319	1813	604	1905	543	3170	790	2579
Scer_12.58	Spar_12.41	YLL027W	753	753	ISA1	313	1734	490	1732	201	1010	363	958
Scer_12.581	Spar_12.540	YLR403W	2052	2064	SFP1	317	1801	735	1524	380	1902	690	1620
Scer_12.584	Spar_12.545	YLR406C	342	342	RPL31B	2944	16716	3480	10173	1658	10491	2155	6337
Scer_12.586	Spar_12.546	YLR407W	687	687	NA	195	1084	258	713	394	2081	474	1141
Scer_12.587	Spar_12.547	YLR408C	369	336	BLS1	34	130	42	182	36	161	114	252
Scer_12.588	Spar_12.548	YLR409C	2820	2820	UTP21	607	3192	811	2494	645	3311	922	2591
Scer_12.589	Spar_12.549	YLR410W	3441	3444	VIP1	581	3098	1035	2402	718	3456	1323	2968
Scer_12.59	Spar_12.42	YLL026W	2727	2724	HSP104	4840	19108	3805	7735	3417	13343	2628	5636
Scer_12.599	Spar_12.551	YLR412W	825	825	BER1	341	1586	498	1239	190	1117	267	788
Scer_12.601	Spar_12.553	YLR413W	2028	2025	NA	1778	14021	2093	9917	1669	13071	1996	11230
Scer_12.602	Spar_12.554	YLR414C	792	792	PUN1	211	1311	301	1160	277	1716	327	1404
Scer_12.605	Spar_12.557	YLR417W	1701	1713	VPS36	176	710	181	623	145	648	231	590
Scer_12.606	Spar_12.558	YLR418C	1182	1191	CDC73	329	1666	445	1422	392	1958	540	1548
Scer_12.607	Spar_12.559	YLR419W	4308	4311	NA	291	1461	507	1271	239	1236	425	1141
Scer_12.611	Spar_12.562	YLR420W	1095	1095	URA4	1307	6695	2241	8518	1057	5808	1941	6441
Scer_12.612	Spar_12.563	YLR421C	465	468	RPN13	440	2276	1120	2111	437	2446	1106	2095
Scer_12.613	Spar_12.564	YLR422W	5799	5799	NA	212	909	425	845	171	782	439	808
Scer_12.614	Spar_12.565	YLR423C	1254	1254	ATG17	70	313	94	235	55	293	116	242
Scer_12.615	Spar_12.566	YLR424W	2127	2127	SPP382	89	478	151	383	53	273	89	262
Scer_12.625	Spar_12.568	YLR425W	3924	3924	TUS1	109	506	221	562	97	530	226	564
Scer_12.627	Spar_12.570	YLR427W	2013	2013	MAG2	274	1295	496	1295	230	1220	550	1258
Scer_12.628	Spar_12.572	YLR429W	1956	1974	CRN1	1081	5392	1853	4452	1108	5777	1646	4402
Scer_12.629	Spar_12.573	YLR430W	6696	6702	SEN1	553	2832	963	1955	458	2411	743	1597
Scer_12.630	Spar_12.574	YLR431C	1362	1362	ATG23	58	304	116	373	231	1096	361	936
Scer_12.631	Spar_12.575	NA	1572	1572	NA	1405	7378	1351	4985	1177	5966	1637	5351
Scer_12.632	Spar_12.576	NA	1662	1662	NA	232	1137	341	865	207	956	351	686
Scer_12.634	Spar_12.578	YLR435W	618	615	TSR2	233	1167	362	1081	349	1636	576	1469
Scer_12.635	Spar_12.579	YLR436C	3825	3828	ECM30	404	1950	528	1189	432	2158	593	1333
Scer_12.636	Spar_12.580	YLR437C	402	396	DIF1	137	783	150	390	145	1006	102	383
Scer_12.637	Spar_12.581	YLR438W	1275	1275	CAR2	464	2903	321	736	739	4199	320	699
Scer_12.639	Spar_12.583	YLR439W	960	960	MRPL4	144	777	257	656	245	1231	485	981
Scer_12.640	Spar_12.584	YLR440C	2130	2130	SEC39	174	768	293	778	162	878	298	865
Scer_12.642	Spar_12.586	YLR442C	2937	2973	SIR3	202	931	274	854	130	683	204	606
Scer_12.643	Spar_12.587	YLR443W	1347	1347	ECM7	214	1220	288	839	164	963	232	655
Scer_12.646	Spar_12.590	YLR446W	1302	1302	NA	99	451	121	213	51	243	47	77
Scer_12.647	Spar_12.591	YLR447C	1038	1038	VMA6	1569	8649	1847	4911	1407	7464	1834	4487
Scer_12.648	Spar_12.592	YLR448W	531	531	RPL6B	1287	7259	2109	5489	1945	10523	3090	7628
Scer_12.649	Spar_12.593	YLR449W	1179	1185	FPR4	535	2702	747	2166	614	3229	917	2596
Scer_12.65	Spar_12.48	NA	1920	1920	NA	4930	24019	11546	20636	7438	34881	19598	33206
Scer_12.650	Spar_12.594	NA	3138	3120	NA	390	2009	430	1195	397	2266	498	1311
Scer_12.651	Spar_12.595	YLR451W	2661	2664	LEU3	265	1245	395	1009	254	1240	396	915
Scer_12.652	Spar_12.596	YLR452C	2097	2097	SST2	100	487	131	263	113	546	153	337
Scer_12.653	Spar_12.597	YLR453C	1188	1188	RIF2	75	225	61	173	36	137	43	98
Scer_12.654	Spar_12.598	YLR454W	7884	7887	FMP27	211	1133	517	1089	477	1841	1090	1810
Scer_12.658	Spar_12.603	YLR455W	915	915	NA	274	1322	368	748	184	931	286	543
Scer_12.659	Spar_12.604	YLR456W	615	615	NA	51	234	68	137	46	174	82	234
Scer_12.66	Spar_12.50	YLL023C	840	840	POM33	402	1772	418	1207	770	3393	699	2057
Scer_12.660	Spar_12.605	YLR457C	960	960	NBP1	94	455	125	324	61	302	84	247
Scer_12.661	Spar_12.606	YLR459W	1185	1185	GAB1	338	1628	465	1142	251	1156	285	787
Scer_12.68	Spar_12.52	YLL021W	4401	4395	SPA2	424	2446	737	1741	440	2432	806	2066
Scer_12.69	Spar_12.53	YLL019C	2214	2214	KNS1	212	1042	348	887	409	2084	493	1531
Scer_12.71	Spar_12.55	YLL018C	1674	1674	DPS1	1269	7329	2215	5984	2331	12327	3429	9502
Scer_12.74	Spar_12.57	NA	4680	4686	NA	352	1631	470	1222	271	1283	576	1245
Scer_12.75	Spar_12.58	YLL014W	327	327	EMC6	268	1332	374	1021	169	872	266	700
Scer_12.76	Spar_12.59	YLL013C	2640	2631	PUF3	62	346	129	350	119	605	221	436
Scer_12.77	Spar_12.60	YLL012W	1722	1722	YEH1	187	1297	227	779	285	1620	262	853
Scer_12.78	Spar_12.61	YLL011W	1470	1470	SOF1	429	2360	687	2012	482	2802	733	2213
Scer_12.79	Spar_12.62	YLL010C	1284	1245	PSR1	179	878	296	808	178	694	247	669
Scer_12.81	Spar_12.64	YLL008W	2259	2238	DRS1	776	4051	1058	3438	666	3674	1001	3370
Scer_12.82	Spar_12.65	YLL007C	1998	1998	NA	102	471	168	373	47	276	96	268
Scer_12.84	Spar_12.66	YLL006W	1281	1281	MMM1	109	509	170	513	87	424	168	456
Scer_12.85	Spar_12.67	YLL005C	2607	2607	SPO75	139	601	218	430	54	272	94	199
Scer_12.86	Spar_12.68	YLL004W	1851	1851	ORC3	147	730	197	512	127	693	193	477
Scer_12.87	Spar_12.69	YLL003W	2841	2841	SFI1	170	890	301	758	161	777	281	736
Scer_12.88	Spar_12.70	YLL002W	1311	1311	RTT109	104	601	230	499	140	673	185	650
Scer_12.89	Spar_12.71	YLL001W	2274	2274	DNM1	296	1409	721	1572	309	1350	702	1562
Scer_12.90	Spar_12.72	YLR001C	2589	2589	NA	177	856	316	809	218	1083	448	952
Scer_12.91	Spar_12.73	YLR002C	1992	1992	NOC3	378	1762	612	1667	369	1927	621	1776
Scer_12.92	Spar_12.74	YLR003C	876	876	CMS1	330	1746	433	1285	521	2699	729	2007
Scer_12.93	Spar_12.75	YLR004C	1572	1563	THI73	17	87	26	74	30	135	81	158
Scer_12.94	Spar_12.76	YLR005W	1386	1380	SSL1	377	1757	537	1355	403	1644	505	1361
Scer_12.95	Spar_12.77	YLR006C	2139	2139	SSK1	229	1215	362	921	233	976	316	963
Scer_12.96	Spar_12.78	YLR007W	1011	1011	NSE1	182	963	239	795	217	1170	339	978
Scer_12.97	Spar_12.79	YLR008C	507	507	PAM18	326	1616	420	1055	367	1514	416	1072
Scer_12.98	Spar_12.80	YLR009W	600	603	RLP24	653	3798	922	2761	734	4039	1062	2967
Scer_12.99	Spar_12.81	YLR010C	483	483	TEN1	23	136	53	126	20	121	60	96
Scer_13.102	Spar_13.100	YML053C	639	633	NA	288	1407	349	904	255	1187	313	781
Scer_13.103	Spar_13.101	YML052W	909	903	SUR7	1011	5029	793	2036	785	4236	739	1862
Scer_13.104	Spar_13.102	YML051W	1308	1308	GAL80	346	1583	698	1530	68	396	207	481
Scer_13.105	Spar_13.103	YML050W	936	861	AIM32	57	217	96	294	81	396	119	358
Scer_13.107	Spar_13.106	YML048W	1212	1218	GSF2	1008	4528	2716	6983	925	4157	2528	6241
Scer_13.108	Spar_13.107	YML047C	1059	1059	PRM6	3	6	2	4	2	12	2	5
Scer_13.109	Spar_13.108	YML046W	1890	1890	PRP39	253	1144	322	1017	148	908	260	585
Scer_13.120	Spar_13.111	YML043C	1524	1542	RRN11	190	1198	228	772	142	1014	217	535
Scer_13.121	Spar_13.112	YML042W	2013	2013	CAT2	59	289	43	172	77	413	156	340
Scer_13.122	Spar_13.113	YML041C	843	843	VPS71	144	662	238	567	115	553	277	685
Scer_13.131	Spar_13.115	YML038C	1329	1329	YMD8	355	1738	496	1521	227	1085	338	1006
Scer_13.132	Spar_13.116	YML037C	1023	1023	NA	34	137	45	145	15	116	38	99
Scer_13.134	Spar_13.118	YML035C	2433	2433	AMD1	412	2031	610	1491	456	2062	568	1356
Scer_13.137	Spar_13.121	YML032C	1416	1422	RAD52	312	1686	865	2047	214	1243	754	1947
Scer_13.138	Spar_13.122	YML031W	1968	1968	NDC1	688	3311	1123	2793	617	3646	1213	2987
Scer_13.139	Spar_13.123	YML030W	480	480	RCF1	207	845	266	795	141	687	210	606
Scer_13.14	Spar_13.11	YML130C	1692	1692	ERO1	644	3019	3033	5071	938	3906	8943	16372
Scer_13.140	Spar_13.124	YML029W	2517	2517	USA1	168	838	322	827	256	1106	392	1084
Scer_13.141	Spar_13.125	YML028W	591	591	TSA1	8378	34237	20446	38180	7566	31024	20568	33192
Scer_13.142	Spar_13.126	YML027W	1158	1155	YOX1	246	1854	376	721	215	1423	269	481
Scer_13.144	Spar_13.128	YML025C	861	861	YML6	448	2271	666	1596	657	2867	773	1858
Scer_13.146	Spar_13.130	YML023C	1671	1671	NSE5	158	863	279	718	206	1118	364	946
Scer_13.147	Spar_13.131	YML022W	564	564	APT1	603	2928	991	2691	866	3788	1303	3578
Scer_13.148	Spar_13.132	YML021C	1080	1101	UNG1	157	777	260	702	135	744	323	852
Scer_13.149	Spar_13.133	YML020W	1995	1992	NA	164	867	304	877	81	486	182	590
Scer_13.150	Spar_13.134	YML019W	999	999	OST6	175	1010	292	804	230	1252	356	1026
Scer_13.151	Spar_13.135	YML018C	1182	1182	NA	445	2804	899	3086	323	2096	603	1959
Scer_13.153	Spar_13.137	YML016C	2079	2073	PPZ1	513	2290	637	1633	237	1137	377	919
Scer_13.154	Spar_13.138	YML015C	1041	1041	TAF11	235	1129	332	889	221	1163	346	796
Scer_13.155	Spar_13.139	YML014W	840	840	TRM9	183	911	305	769	128	784	282	712
Scer_13.156	Spar_13.140	YML013W	1755	1746	UBX2	145	905	443	1024	185	953	488	1102
Scer_13.157	Spar_13.141	YML012W	636	636	ERV25	1434	7145	1719	4796	1334	7132	1605	4395
Scer_13.158	Spar_13.142	YML011C	534	534	RAD33	72	325	110	328	102	417	167	429
Scer_13.159	Spar_13.143	YML010W	3192	3204	SPT5	745	3848	1310	3306	845	3809	1425	3928
Scer_13.16	Spar_13.13	YML128C	1542	1542	MSC1	1258	3919	403	834	1675	4882	503	986
Scer_13.161	Spar_13.145	YML008C	1152	1152	ERG6	1737	10606	2120	6942	1262	7779	1743	5265
Scer_13.162	Spar_13.147	YML007W	1953	1998	YAP1	733	3429	2073	4271	674	3297	2393	4799
Scer_13.163	Spar_13.148	YML006C	2325	2325	GIS4	116	588	217	773	123	625	199	764
Scer_13.166	Spar_13.153	YML005W	1374	1374	TRM12	115	523	174	540	206	918	266	665
Scer_13.167	Spar_13.154	YML004C	981	981	GLO1	1491	6509	2033	4047	1337	5924	1391	3343
Scer_13.17	Spar_13.14	YML127W	1746	1746	RSC9	423	2052	712	1783	373	1783	735	1721
Scer_13.170	Spar_13.156	YML001W	627	627	YPT7	627	3406	984	2216	553	2873	785	1866
Scer_13.171	Spar_13.157	YMR001C	2118	2118	CDC5	541	2615	579	1537	464	2280	555	1212
Scer_13.173	Spar_13.159	YMR002W	471	465	MIC17	1251	5401	2734	4772	1847	8035	3851	7008
Scer_13.174	Spar_13.160	YMR003W	597	594	AIM34	81	374	91	213	103	496	120	319
Scer_13.175	Spar_13.161	YMR004W	1536	1536	MVP1	213	1242	511	1164	187	955	455	1075
Scer_13.176	Spar_13.162	YMR005W	1167	1173	TAF4	515	2406	762	2005	458	2052	792	1668
Scer_13.177	Spar_13.163	NA	2121	2112	NA	841	5680	452	1913	1032	6738	508	1850
Scer_13.179	Spar_13.165	NA	1995	1977	NA	465	2521	1117	3889	626	3252	1099	3848
Scer_13.18	Spar_13.15	YML126C	1476	1434	ERG13	1754	8991	3917	10193	2778	12578	5461	16171
Scer_13.180	Spar_13.166	YMR009W	540	540	ADI1	206	1113	489	1532	206	1088	347	1174
Scer_13.181	Spar_13.167	YMR010W	1218	1224	NA	300	1730	514	1418	330	1667	435	1236
Scer_13.182	Spar_13.168	NA	1626	1626	NA	1379	6751	530	6733	568	3001	416	6308
Scer_13.184	Spar_13.172	YMR012W	3834	3834	CLU1	1697	7566	3114	6385	1873	8088	3181	6677
Scer_13.185	Spar_13.173	YMR013C	1560	1560	SEC59	225	1096	314	574	281	1266	284	685
Scer_13.187	Spar_13.175	YMR014W	1560	1560	BUD22	456	2391	692	2246	477	2560	747	2290
Scer_13.188	Spar_13.176	YMR015C	1617	1617	ERG5	1278	7195	2364	7299	982	5344	1772	5536
Scer_13.189	Spar_13.177	YMR016C	2358	2355	SOK2	342	2088	998	3534	287	1663	330	1121
Scer_13.19	Spar_13.16	YML125C	939	939	PGA3	745	3478	2530	5883	594	2959	2591	6030
Scer_13.190	Spar_13.178	YMR017W	1194	1182	SPO20	6	41	8	24	33	214	23	61
Scer_13.191	Spar_13.179	YMR018W	1545	1545	NA	26	111	18	26	61	234	60	146
Scer_13.193	Spar_13.181	YMR020W	1527	1527	FMS1	191	1084	302	905	132	810	213	1041
Scer_13.194	Spar_13.182	YMR021C	1254	1254	MAC1	150	743	257	810	118	641	236	675
Scer_13.195	Spar_13.183	YMR022W	498	498	UBC7	414	2323	673	1375	417	2047	642	1500
Scer_13.196	Spar_13.184	YMR023C	1581	1599	MSS1	55	268	105	367	93	540	176	504
Scer_13.198	Spar_13.187	YMR024W	1173	1137	MRPL3	532	2634	810	1974	619	2933	898	2369
Scer_13.199	Spar_13.188	YMR025W	888	888	CSI1	25	94	42	104	35	192	66	194
Scer_13.200	Spar_13.189	YMR026C	1200	1200	PEX12	116	624	280	759	84	573	197	633
Scer_13.201	Spar_13.190	YMR027W	1413	1419	NA	532	2673	1026	2542	694	3710	1369	3586
Scer_13.202	Spar_13.191	YMR028W	1101	1101	TAP42	163	864	331	833	86	431	218	530
Scer_13.203	Spar_13.192	YMR029C	1572	1572	FAR8	298	1412	512	1088	219	1118	390	1026
Scer_13.204	Spar_13.193	YMR030W	1131	1161	RSF1	25	231	115	262	31	129	67	194
Scer_13.205	Spar_13.194	YMR031C	2532	2529	EIS1	825	4359	805	2949	995	4899	888	3167
Scer_13.207	Spar_13.196	YMR032W	2010	2010	HOF1	213	1338	265	961	265	1601	325	1220
Scer_13.21	Spar_13.18	YML123C	1764	1761	PHO84	1113	4909	1980	3966	1116	4790	2151	3926
Scer_13.210	Spar_13.199	YMR034C	1305	1305	NA	44	222	132	491	20	94	99	256
Scer_13.211	Spar_13.200	YMR035W	534	534	IMP2	106	450	190	450	37	251	63	239
Scer_13.212	Spar_13.201	YMR036C	1665	1659	MIH1	123	539	215	609	136	603	216	552
Scer_13.213	Spar_13.202	YMR037C	2115	2118	MSN2	416	2099	661	1624	458	2261	678	1682
Scer_13.214	Spar_13.203	YMR038C	750	750	CCS1	494	2823	4649	12852	406	2355	4035	9710
Scer_13.215	Spar_13.204	YMR039C	879	882	SUB1	440	2324	741	2711	439	2439	523	1954
Scer_13.216	Spar_13.205	YMR040W	483	483	YET2	15	93	35	80	58	277	47	265
Scer_13.217	Spar_13.206	YMR041C	1008	1077	ARA2	21	128	220	480	48	263	216	434
Scer_13.219	Spar_13.208	YMR042W	534	552	ARG80	62	279	96	349	94	474	147	522
Scer_13.220	Spar_13.209	YMR043W	861	840	MCM1	429	2495	741	1943	388	2310	550	1628
Scer_13.221	Spar_13.210	YMR044W	1428	1437	IOC4	313	1384	422	1172	343	1694	457	1337
Scer_13.23	Spar_13.20	YML121W	933	933	GTR1	304	1714	368	914	244	1142	280	673
Scer_13.233	Spar_13.215	YMR047C	3342	3330	NUP116	822	3976	1340	3216	659	3399	963	2624
Scer_13.234	Spar_13.216	YMR048W	954	957	CSM3	114	665	171	424	141	705	177	468
Scer_13.235	Spar_13.217	YMR049C	2424	2421	ERB1	634	3508	928	2791	778	4237	1067	3328
Scer_13.24	Spar_13.21	YML120C	1542	1542	NDI1	527	1702	649	1679	489	1586	483	1315
Scer_13.248	Spar_13.222	YMR052W	615	615	FAR3	37	154	108	208	41	196	67	149
Scer_13.25	Spar_13.22	YML119W	1074	1074	NA	237	1526	243	788	212	1298	228	669
Scer_13.250	Spar_13.223	NA	2553	2553	NA	48	261	104	242	77	404	128	307
Scer_13.251	Spar_13.224	NA	2673	2670	NA	629	2846	894	2251	510	2376	783	2025
Scer_13.252	Spar_13.225	YMR055C	921	921	BUB2	86	413	110	320	145	746	259	590
Scer_13.253	Spar_13.226	YMR056C	930	930	AAC1	49	150	93	164	24	136	59	149
Scer_13.255	Spar_13.228	YMR058W	1911	1914	FET3	614	3150	1089	2898	894	4378	929	2171
Scer_13.256	Spar_13.229	YMR059W	387	447	SEN15	34	182	72	196	52	250	70	194
Scer_13.257	Spar_13.230	YMR060C	984	1011	SAM37	228	978	325	710	192	984	365	920
Scer_13.258	Spar_13.231	YMR061W	2034	2034	RNA14	591	2612	734	1674	510	2473	734	1642
Scer_13.259	Spar_13.232	YMR062C	1326	1326	ARG7	535	2179	514	1147	259	1282	322	841
Scer_13.26	Spar_13.23	YML118W	1518	1503	NGL3	4	29	23	72	40	190	136	329
Scer_13.260	Spar_13.233	YMR063W	720	723	RIM9	39	150	52	141	41	187	79	165
Scer_13.261	Spar_13.234	YMR064W	1557	1503	AEP1	336	1620	463	1219	473	2061	611	1590
Scer_13.262	Spar_13.235	YMR065W	1515	1608	KAR5	48	243	77	238	120	632	216	510
Scer_13.263	Spar_13.236	YMR066W	2697	2697	SOV1	127	532	265	616	98	429	214	517
Scer_13.264	Spar_13.237	YMR067C	1251	1254	UBX4	205	1139	737	1404	200	990	769	1502
Scer_13.265	Spar_13.238	YMR068W	1281	1299	AVO2	120	466	148	311	46	291	94	231
Scer_13.266	Spar_13.239	YMR069W	765	756	NAT4	10	73	20	47	6	55	21	48
Scer_13.268	Spar_13.241	YMR071C	504	504	TVP18	321	1471	361	976	325	1592	404	1061
Scer_13.269	Spar_13.242	YMR072W	552	552	ABF2	874	4203	1236	2946	591	2800	897	2311
Scer_13.27	Spar_13.24	YML117W	3405	3408	NAB6	588	2908	834	2040	558	2712	824	1958
Scer_13.270	Spar_13.243	YMR073C	606	606	IRC21	122	623	213	526	123	734	277	745
Scer_13.271	Spar_13.244	YMR074C	438	438	NA	238	1168	457	1223	289	1296	523	1252
Scer_13.272	Spar_13.245	YMR075W	2055	2055	RCO1	180	930	323	770	206	918	291	758
Scer_13.273	Spar_13.246	YMR076C	3834	3975	PDS5	325	1613	437	996	363	1724	520	1152
Scer_13.275	Spar_13.250	YMR077C	666	666	VPS20	143	709	187	570	154	882	504	1178
Scer_13.276	Spar_13.251	YMR078C	2226	2226	CTF18	211	966	315	771	183	932	373	803
Scer_13.277	Spar_13.252	YMR079W	915	915	SEC14	463	2739	947	2377	1135	5732	1581	4532
Scer_13.278	Spar_13.253	YMR080C	2916	2916	NAM7	580	2927	996	2686	601	3329	1084	2888
Scer_13.279	Spar_13.254	YMR081C	1017	1008	ISF1	136	697	52	190	213	1012	90	653
Scer_13.28	Spar_13.25	YML116W	1629	1638	ATR1	165	764	4151	9201	126	698	405	1193
Scer_13.281	Spar_13.256	YMR083W	1128	1128	ADH3	1478	10157	2205	6992	1636	10145	1727	6505
Scer_13.284	Spar_13.258	YMR086W	2883	2880	SEG1	382	1964	614	1541	341	1817	613	1586
Scer_13.286	Spar_13.260	YMR087W	855	855	NA	62	294	95	215	122	574	144	262
Scer_13.287	Spar_13.261	YMR088C	1689	1689	VBA1	167	931	315	1102	224	1151	422	1441
Scer_13.288	Spar_13.262	NA	2478	2478	NA	516	2281	1378	2889	404	1762	1063	2507
Scer_13.289	Spar_13.263	YMR090W	684	684	NA	366	1547	8574	16041	235	1019	13440	22929
Scer_13.29	Spar_13.26	YML115C	1608	1608	VAN1	564	2718	692	2027	278	1408	328	1304
Scer_13.290	Spar_13.264	YMR091C	1308	1311	NPL6	347	1708	688	1600	567	2677	890	2248
Scer_13.291	Spar_13.265	YMR092C	1848	1848	AIP1	786	3987	1365	3583	549	2742	945	2572
Scer_13.292	Spar_13.266	YMR093W	1542	1542	UTP15	454	2375	636	2010	345	2125	598	1714
Scer_13.293	Spar_13.267	YMR094W	1437	1440	CTF13	46	182	57	157	85	333	100	186
Scer_13.294	Spar_13.268	YMR095C	675	675	SNO1	39	170	47	100	63	399	38	132
Scer_13.295	Spar_13.269	YMR096W	894	894	SNZ1	73	406	122	300	426	2005	162	755
Scer_13.296	Spar_13.270	YMR097C	1104	1107	MTG1	144	805	246	687	97	565	194	537
Scer_13.297	Spar_13.271	YMR098C	1839	1839	ATP25	163	704	319	809	236	984	462	1164
Scer_13.30	Spar_13.27	YML114C	1533	1533	TAF8	238	1301	446	1033	214	1095	474	1159
Scer_13.302	Spar_13.275	YMR099C	894	894	NA	778	3949	1247	3078	980	4757	1537	3804
Scer_13.303	Spar_13.276	YMR100W	1863	1860	MUB1	194	874	337	804	144	715	358	830
Scer_13.304	Spar_13.277	YMR101C	1032	1035	SRT1	3	11	4	8	28	113	41	73
Scer_13.305	Spar_13.278	YMR102C	2505	2508	NA	366	1650	1206	4012	290	1404	873	3404
Scer_13.307	Spar_13.280	NA	2034	2034	NA	229	806	289	1198	101	398	190	687
Scer_13.308	Spar_13.281	NA	1710	1710	NA	2374	7547	235	924	5014	14926	427	1410
Scer_13.31	Spar_13.28	YML113W	747	729	DAT1	120	703	210	547	104	689	230	637
Scer_13.310	Spar_13.282	YMR106C	1890	1881	YKU80	33	258	92	201	40	163	101	239
Scer_13.314	Spar_13.287	YMR107W	348	348	SPG4	1	8	4	7	3	7	2	18
Scer_13.315	Spar_13.288	YMR108W	2064	2064	ILV2	1469	7810	1740	4567	2007	9878	2601	6404
Scer_13.316	Spar_13.289	NA	3660	3654	NA	491	2454	1013	2394	448	2300	842	2204
Scer_13.317	Spar_13.290	YMR110C	1599	1599	HFD1	446	1970	678	1864	471	2023	613	1852
Scer_13.318	Spar_13.291	YMR111C	1389	1380	NA	37	190	130	397	41	169	81	289
Scer_13.32	Spar_13.29	YML112W	891	882	CTK3	105	571	309	744	146	821	295	812
Scer_13.320	Spar_13.293	YMR113W	1284	1284	FOL3	65	287	167	600	128	766	280	891
Scer_13.321	Spar_13.294	YMR114C	1107	1107	NA	96	570	227	527	151	676	237	602
Scer_13.322	Spar_13.295	YMR115W	1506	1506	MGR3	219	1100	589	1240	185	885	588	1357
Scer_13.323	Spar_13.296	YMR116C	960	960	ASC1	8679	41322	14768	38293	9080	44899	13208	36011
Scer_13.324	Spar_13.297	YMR117C	642	642	SPC24	71	388	104	193	152	696	186	452
Scer_13.325	Spar_13.298	YMR118C	591	591	SHH3	68	395	102	186	34	204	47	126
Scer_13.33	Spar_13.30	YMR275C	2763	2766	BUL1	329	1658	464	1225	130	953	241	687
Scer_13.333	Spar_13.300	YMR119W	1875	1896	ASI1	358	1744	553	1287	358	1563	492	1404
Scer_13.334	Spar_13.302	NA	1779	1779	NA	2721	11694	1648	7148	1902	8168	1150	5515
Scer_13.339	Spar_13.307	NA	369	369	NA	289	1759	392	1068	415	2307	526	1357
Scer_13.34	Spar_13.31	YML110C	924	924	COQ5	911	4909	1502	3841	725	3745	934	2532
Scer_13.340	Spar_13.308	YMR124W	2832	2817	NA	315	1890	475	1010	377	2068	519	1404
Scer_13.342	Spar_13.310	YMR126C	1029	1029	DLT1	71	383	124	346	57	307	109	223
Scer_13.343	Spar_13.311	YMR127C	1017	1017	SAS2	119	715	181	517	169	804	219	593
Scer_13.344	Spar_13.312	YMR128W	3804	3819	ECM16	347	1920	541	1726	407	2222	652	1993
Scer_13.345	Spar_13.313	YMR129W	4014	4014	POM152	445	2429	760	1711	443	2104	799	1853
Scer_13.346	Spar_13.314	YMR130W	909	909	NA	172	797	378	1002	64	349	155	409
Scer_13.347	Spar_13.315	YMR131C	1536	1539	RRB1	1112	6108	1524	4549	762	4289	1078	3506
Scer_13.348	Spar_13.316	YMR132C	627	627	JLP2	25	191	55	190	33	169	64	194
Scer_13.35	Spar_13.32	YML109W	2829	2835	ZDS2	185	1001	291	754	226	1145	379	837
Scer_13.350	Spar_13.318	YMR134W	714	714	NA	96	660	155	531	177	972	225	824
Scer_13.351	Spar_13.319	YMR135C	1368	1365	GID8	344	1551	445	1254	291	1316	260	946
Scer_13.353	Spar_13.321	YMR136W	1683	1695	GAT2	167	995	58	432	568	2788	114	848
Scer_13.354	Spar_13.322	YMR137C	1986	1995	PSO2	71	470	152	326	85	502	111	317
Scer_13.355	Spar_13.323	YMR138W	576	576	CIN4	40	209	75	209	49	203	64	179
Scer_13.356	Spar_13.324	YMR139W	1113	1113	RIM11	285	1389	398	1069	362	1658	527	1365
Scer_13.357	Spar_13.325	YMR140W	1470	1470	SIP5	118	528	265	704	91	487	189	670
Scer_13.36	Spar_13.33	YML108W	318	318	NA	121	630	170	391	150	648	209	467
Scer_13.362	Spar_13.329	YMR144W	1029	1008	NA	168	956	168	428	139	854	189	439
Scer_13.363	Spar_13.330	YMR145C	1683	1683	NDE1	1686	5884	2348	5550	1753	6367	2474	6473
Scer_13.364	Spar_13.331	YMR146C	1044	1044	TIF34	1519	8224	2312	6389	1322	6624	2020	5388
Scer_13.367	Spar_13.334	YMR149W	861	861	SWP1	1009	4885	1262	3189	1218	5502	1397	3338
Scer_13.368	Spar_13.335	YMR150C	573	573	IMP1	62	311	151	454	28	185	87	249
Scer_13.37	Spar_13.34	YML107C	1005	1005	PML39	106	638	180	531	112	694	232	623
Scer_13.370	Spar_13.337	YMR152W	1098	1098	YIM1	226	1037	589	1258	732	3971	1126	3114
Scer_13.371	Spar_13.338	YMR153W	1428	1581	NUP53	334	1782	576	1552	319	1376	477	1232
Scer_13.372	Spar_13.339	YMR154C	2184	2172	RIM13	35	186	81	214	57	303	128	326
Scer_13.373	Spar_13.340	YMR155W	1617	1617	NA	59	257	177	361	54	275	131	409
Scer_13.374	Spar_13.341	YMR156C	717	717	TPP1	24	111	57	181	31	139	63	245
Scer_13.375	Spar_13.342	YMR157C	768	768	AIM36	140	647	216	621	288	1320	372	1081
Scer_13.376	Spar_13.343	YMR158W	468	468	MRPS8	265	1207	341	952	240	1101	361	955
Scer_13.38	Spar_13.35	YML106W	681	681	URA5	1432	7050	1714	4937	1549	7203	2014	5363
Scer_13.380	Spar_13.350	YMR160W	2451	2493	NA	160	748	272	620	117	506	256	684
Scer_13.381	Spar_13.351	YMR161W	675	675	HLJ1	246	1167	424	1179	295	1328	533	1223
Scer_13.382	Spar_13.352	YMR162C	4971	4971	DNF3	251	1143	385	865	247	1275	463	987
Scer_13.383	Spar_13.353	YMR163C	2118	2118	INP2	139	615	217	511	101	390	101	274
Scer_13.386	Spar_13.357	NA	2589	2586	NA	96	500	236	661	163	843	352	914
Scer_13.387	Spar_13.358	YMR166C	1107	1098	NA	128	591	293	714	173	695	313	701
Scer_13.388	Spar_13.359	YMR167W	2310	2310	MLH1	107	497	233	635	143	672	228	595
Scer_13.389	Spar_13.360	YMR168C	1827	1827	CEP3	107	637	240	560	147	752	295	588
Scer_13.39	Spar_13.36	YML105C	822	822	SEC65	428	2345	620	1718	349	1897	549	1509
Scer_13.390	Spar_13.361	YMR170C	1521	1521	ALD2	49	167	85	104	221	900	326	720
Scer_13.391	Spar_13.362	YMR169C	1521	1521	ALD3	18	121	50	139	160	912	300	726
Scer_13.392	Spar_13.363	YMR171C	1653	1653	EAR1	338	1617	338	1006	348	1567	430	1076
Scer_13.393	Spar_13.364	YMR172W	2160	2052	HOT1	142	828	262	762	111	643	237	613
Scer_13.398	Spar_13.371	YMR176W	4236	4257	ECM5	129	715	334	693	202	1000	344	762
Scer_13.399	Spar_13.372	YMR177W	1533	1530	MMT1	217	1254	1338	3287	208	1373	730	1749
Scer_13.40	Spar_13.37	YML104C	3384	3393	MDM1	236	1188	320	728	189	1004	357	830
Scer_13.400	Spar_13.373	YMR178W	825	825	NA	324	1768	393	1079	409	2180	506	1062
Scer_13.401	Spar_13.374	YMR179W	2277	2280	SPT21	226	1070	388	821	210	1212	280	627
Scer_13.402	Spar_13.375	YMR180C	963	963	CTL1	142	689	200	395	103	506	164	473
Scer_13.403	Spar_13.376	YMR181C	465	462	NA	228	1180	170	727	171	908	178	680
Scer_13.404	Spar_13.377	YMR182C	636	639	RGM1	85	438	82	269	28	129	29	93
Scer_13.406	Spar_13.378	YMR183C	888	888	SSO2	625	3227	860	2181	879	4401	903	2495
Scer_13.407	Spar_13.379	YMR184W	597	597	ADD37	146	867	147	414	133	872	197	625
Scer_13.408	Spar_13.380	YMR185W	2946	2943	RTP1	169	963	338	714	235	1265	413	1046
Scer_13.409	Spar_13.381	NA	2118	2133	NA	12586	52950	24373	45260	8715	39014	18946	34502
Scer_13.41	Spar_13.38	YML103C	4968	4956	NUP188	575	2594	904	1959	779	3562	1252	2483
Scer_13.410	Spar_13.382	YMR187C	1296	1296	NA	66	301	115	268	211	1132	328	824
Scer_13.411	Spar_13.383	YMR188C	714	714	MRPS17	457	2169	507	1203	401	1796	399	1060
Scer_13.412	Spar_13.384	YMR189W	3105	3105	GCV2	331	1514	120	342	358	1598	141	410
Scer_13.413	Spar_13.385	YMR190C	4344	4344	SGS1	189	851	429	687	183	851	439	760
Scer_13.414	Spar_13.386	YMR191W	1122	1122	SPG5	323	1723	528	1190	312	1700	590	1201
Scer_13.415	Spar_13.387	YMR192W	2163	2148	GYL1	134	682	231	580	254	1162	392	998
Scer_13.416	Spar_13.388	YMR193W	777	777	MRPL24	336	1533	412	1130	349	1884	482	1393
Scer_13.42	Spar_13.39	YML102W	1407	1407	CAC2	203	1018	322	777	146	797	304	802
Scer_13.421	Spar_13.392	YMR195W	384	381	ICY1	235	1123	122	1121	317	1303	86	676
Scer_13.422	Spar_13.393	YMR196W	3267	3267	NA	733	3192	312	1059	423	1626	259	752
Scer_13.423	Spar_13.394	YMR197C	654	654	VTI1	261	1326	416	1005	214	1127	324	902
Scer_13.424	Spar_13.395	YMR198W	1785	1785	CIK1	141	786	200	379	180	954	217	484
Scer_13.425	Spar_13.396	YMR199W	1641	1641	CLN1	477	2885	395	1100	287	1734	367	949
Scer_13.426	Spar_13.397	YMR200W	771	771	ROT1	431	2373	634	1853	441	2407	632	1959
Scer_13.428	Spar_13.399	YMR202W	669	669	ERG2	1235	6500	1459	4607	1132	5931	1204	3902
Scer_13.429	Spar_13.400	YMR203W	1164	1164	TOM40	1000	4986	1766	4308	1298	6156	2293	5543
Scer_13.430	Spar_13.401	YMR204C	1263	1314	INP1	58	294	101	234	51	322	98	284
Scer_13.431	Spar_13.402	NA	2880	2880	NA	3080	16088	4057	10807	3155	16504	3878	10802
Scer_13.432	Spar_13.403	YMR206W	942	942	NA	10	20	10	20	12	30	4	18
Scer_13.433	Spar_13.404	NA	6372	6855	NA	197	922	347	756	175	840	352	727
Scer_13.434	Spar_13.405	YMR208W	1332	1332	ERG12	311	1606	579	1690	670	3126	989	2831
Scer_13.45	Spar_13.42	NA	3297	3297	NA	3329	12699	2163	3552	3880	14774	1916	3181
Scer_13.454	Spar_13.410	YMR228W	1026	1026	MTF1	126	619	190	512	186	904	289	736
Scer_13.455	Spar_13.411	YMR229C	5190	5178	RRP5	950	4630	1505	3877	1054	5035	1645	3980
Scer_13.458	Spar_13.414	YMR231W	3090	3090	PEP5	175	895	299	891	156	838	341	778
Scer_13.459	Spar_13.415	YMR232W	2034	2034	FUS2	26	83	14	38	25	87	30	39
Scer_13.460	Spar_13.416	YMR233W	681	681	TRI1	46	272	107	245	117	550	136	469
Scer_13.461	Spar_13.417	YMR234W	1047	1050	RNH1	116	537	160	419	170	1116	301	781
Scer_13.462	Spar_13.418	YMR235C	1224	1218	RNA1	1027	5226	1580	3906	1176	5631	1598	4053
Scer_13.463	Spar_13.419	YMR236W	474	474	TAF9	275	1456	491	1278	156	756	232	770
Scer_13.464	Spar_13.420	NA	2175	2175	NA	468	2267	944	2139	545	2670	1033	2446
Scer_13.467	Spar_13.427	YMR239C	1416	1416	RNT1	199	1192	291	822	277	1433	349	1107
Scer_13.468	Spar_13.428	YMR240C	1311	1320	CUS1	140	809	235	748	169	870	265	665
Scer_13.469	Spar_13.429	YMR241W	945	945	YHM2	856	3814	1723	5550	260	1367	578	1847
Scer_13.47	Spar_13.43	YML099C	2643	2640	ARG81	189	1119	373	986	209	1145	346	967
Scer_13.472	Spar_13.432	YMR243C	1329	1329	ZRC1	1205	6322	1419	3807	1345	7390	1663	4864
Scer_13.473	Spar_13.433	YMR244W	1068	1059	NA	12	53	17	29	23	93	46	390
Scer_13.474	Spar_13.434	YMR244C-A	315	315	COA6	64	376	151	470	137	744	217	865
Scer_13.475	Spar_13.436	NA	2085	2085	NA	2177	15904	2916	12895	2611	16607	2599	13424
Scer_13.476	Spar_13.437	YMR247C	4689	4686	RKR1	340	1762	646	1352	293	1292	478	1036
Scer_13.48	Spar_13.44	YML098W	504	504	TAF13	95	454	187	557	37	240	64	268
Scer_13.483	Spar_13.441	YMR250W	1758	1758	GAD1	1185	4283	206	604	864	3330	306	866
Scer_13.484	Spar_13.442	YMR251W	1101	1101	GTO3	10	49	27	57	13	61	39	146
Scer_13.485	Spar_13.443	YMR251W-A	180	177	HOR7	2024	7514	753	2543	2519	9461	1086	3348
Scer_13.486	Spar_13.444	YMR252C	405	405	NA	94	552	94	270	53	336	122	348
Scer_13.487	Spar_13.445	YMR253C	1245	1260	NA	89	566	146	412	121	571	248	795
Scer_13.489	Spar_13.448	YMR255W	567	567	GFD1	191	1091	355	869	215	1113	317	820
Scer_13.49	Spar_13.45	YML097C	1356	1359	VPS9	239	1328	360	1046	196	1010	429	1023
Scer_13.491	Spar_13.450	YMR257C	2403	2403	PET111	175	771	291	631	185	911	323	739
Scer_13.492	Spar_13.451	YMR258C	1662	1662	ROY1	220	1010	416	939	266	1291	589	1329
Scer_13.493	Spar_13.452	YMR259C	4263	4260	TRM732	377	1536	456	1164	206	1164	411	1054
Scer_13.494	Spar_13.453	YMR260C	462	462	TIF11	1808	10204	2162	5449	2446	12580	2970	7770
Scer_13.495	Spar_13.454	YMR261C	3165	3165	TPS3	432	2056	860	1982	586	2630	1152	2585
Scer_13.496	Spar_13.455	YMR262W	942	942	NA	103	483	147	392	41	154	57	135
Scer_13.497	Spar_13.456	YMR263W	606	567	SAP30	150	856	177	544	117	679	159	390
Scer_13.498	Spar_13.457	YMR264W	612	612	CUE1	419	2257	650	1559	293	1832	492	1307
Scer_13.499	Spar_13.458	YMR265C	1386	1350	NA	82	533	379	1046	131	655	293	712
Scer_13.50	Spar_13.46	YML096W	1578	1578	NA	241	1107	363	968	151	823	279	763
Scer_13.500	Spar_13.459	YMR266W	2862	2862	RSN1	352	1921	915	3441	331	1801	498	1795
Scer_13.501	Spar_13.460	YMR267W	933	933	PPA2	311	1477	357	1010	155	907	348	957
Scer_13.502	Spar_13.461	YMR268C	1335	1341	PRP24	67	346	113	298	128	648	167	467
Scer_13.503	Spar_13.462	YMR269W	636	636	TMA23	130	668	182	583	190	761	244	653
Scer_13.504	Spar_13.463	YMR270C	1098	1098	RRN9	230	1203	345	881	127	777	254	695
Scer_13.509	Spar_13.466	YMR272C	1155	1155	SCS7	679	3912	835	3351	372	2114	449	1465
Scer_13.51	Spar_13.47	YML095C	633	648	RAD10	33	220	79	230	31	134	66	160
Scer_13.511	Spar_13.467	YMR273C	2748	2790	ZDS1	152	811	326	810	233	1175	727	1492
Scer_13.512	Spar_13.468	YMR274C	948	957	RCE1	75	312	90	305	208	938	215	684
Scer_13.513	Spar_13.469	YML111W	2931	2931	BUL2	250	1187	911	1409	276	1358	979	1676
Scer_13.514	Spar_13.470	YMR276W	1122	1134	DSK2	492	2462	1831	3883	274	1304	914	2276
Scer_13.515	Spar_13.471	YMR277W	2199	2199	FCP1	409	2169	747	1565	336	1789	571	1222
Scer_13.516	Spar_13.472	YMR278W	1869	1869	PGM3	321	1744	347	1012	106	600	232	644
Scer_13.517	Spar_13.473	YMR279C	1623	1623	NA	172	901	132	326	31	204	57	130
Scer_13.518	Spar_13.474	YMR280C	4302	4302	CAT8	98	417	76	175	57	169	58	189
Scer_13.519	Spar_13.475	YMR281W	915	915	GPI12	116	527	129	466	141	591	222	579
Scer_13.520	Spar_13.476	YMR282C	1743	1743	AEP2	257	1050	360	816	211	967	380	815
Scer_13.521	Spar_13.477	YMR283C	1542	1485	RIT1	69	405	229	530	92	494	186	585
Scer_13.526	Spar_13.481	YMR284W	1809	1809	YKU70	61	299	132	399	85	478	187	590
Scer_13.527	Spar_13.482	YMR285C	1548	1548	NGL2	208	1121	377	994	309	1572	551	1602
Scer_13.529	Spar_13.484	YMR287C	2910	2910	DSS1	158	741	293	683	245	1320	489	1269
Scer_13.53	Spar_13.49	YML093W	2700	2703	UTP14	623	3375	870	2912	551	3107	833	2860
Scer_13.530	Spar_13.485	YMR288W	2916	2952	HSH155	144	713	229	801	171	822	305	868
Scer_13.532	Spar_13.488	YMR290C	1518	1518	HAS1	812	4429	1118	3279	939	4813	1155	3318
Scer_13.534	Spar_13.489	YMR291W	1761	1761	TDA1	146	667	145	804	319	1328	426	1601
Scer_13.536	Spar_13.491	YMR293C	1395	1395	HER2	96	458	156	470	141	746	221	689
Scer_13.537	Spar_13.492	YMR294W	1122	1122	JNM1	70	409	170	423	105	480	169	426
Scer_13.538	Spar_13.493	YMR295C	594	594	NA	659	3664	1086	3187	630	3232	978	2785
Scer_13.539	Spar_13.494	YMR296C	1677	1677	LCB1	992	5649	1652	4555	1053	5819	1634	4102
Scer_13.54	Spar_13.50	YML092C	753	753	PRE8	671	3509	2401	5078	572	2723	1573	3733
Scer_13.540	Spar_13.495	YMR297W	1599	1599	PRC1	2870	13178	4106	10155	1423	6744	1935	5038
Scer_13.541	Spar_13.496	YMR298W	453	453	LIP1	357	1876	776	1933	612	3471	979	2458
Scer_13.542	Spar_13.497	YMR299C	939	939	DYN3	138	645	245	433	36	147	72	261
Scer_13.543	Spar_13.498	YMR300C	1533	1533	ADE4	760	4003	1006	3581	859	3775	1042	4158
Scer_13.544	Spar_13.499	YMR301C	2073	2073	ATM1	312	1592	690	1914	331	1520	577	1607
Scer_13.545	Spar_13.500	YMR302C	2553	2553	YME2	324	1465	864	1752	333	1437	736	1584
Scer_13.546	Spar_13.501	YMR303C	1047	1047	ADH2	33	188	59	165	29	256	87	290
Scer_13.547	Spar_13.502	YMR304W	3693	3693	UBP15	268	1299	531	1066	387	1823	752	1731
Scer_13.549	Spar_13.504	YMR305C	1170	1176	SCW10	1953	10992	3464	9296	2827	14768	5132	15640
Scer_13.55	Spar_13.51	YML091C	3609	3624	RPM2	990	3667	2003	4329	665	2583	1378	2788
Scer_13.550	Spar_13.505	NA	5358	5358	NA	42	268	113	161	109	513	202	446
Scer_13.551	Spar_13.506	YMR307W	1680	1674	GAS1	7503	38449	8926	25430	7960	38927	9961	28170
Scer_13.552	Spar_13.507	YMR308C	3270	3270	PSE1	1169	5684	1541	3806	1351	6452	1924	4448
Scer_13.553	Spar_13.508	YMR309C	2439	2439	NIP1	1343	6376	2046	5446	1519	7536	2292	6744
Scer_13.554	Spar_13.509	YMR310C	954	954	NA	169	1080	329	876	180	1091	328	862
Scer_13.555	Spar_13.510	YMR311C	690	687	GLC8	732	3385	1201	2759	573	2891	994	2369
Scer_13.556	Spar_13.511	YMR312W	822	825	ELP6	215	960	340	874	256	1021	371	891
Scer_13.557	Spar_13.512	YMR313C	1929	1929	TGL3	210	1083	340	783	278	1273	334	1102
Scer_13.558	Spar_13.513	YMR314W	705	705	PRE5	932	4794	2409	4854	960	5239	2289	4849
Scer_13.559	Spar_13.514	YMR315W	1050	1050	NA	696	3313	1045	2964	662	2994	1198	3381
Scer_13.561	Spar_13.515	YMR316W	1011	1011	DIA1	84	399	369	1601	95	387	431	1238
Scer_13.563	Spar_13.520	YMR318C	1083	1083	ADH6	883	4709	10097	28376	676	3063	9295	21933
Scer_13.564	Spar_13.521	YMR319C	1659	1659	FET4	767	5126	766	1542	553	4052	55	205
Scer_13.58	Spar_13.54	YML088W	2007	2004	UFO1	223	1215	692	1851	427	2009	861	2381
Scer_13.59	Spar_13.55	YML087C	939	939	AIM33	31	136	88	279	48	245	156	462
Scer_13.60	Spar_13.56	YML086C	1581	1581	ALO1	383	1869	1787	3741	607	2748	2133	4957
Scer_13.61	Spar_13.57	YML124C	1344	1344	TUB3	1354	7623	2116	5424	1094	6609	1919	4934
Scer_13.63	Spar_13.59	YML083C	1257	1275	NA	18	108	10	39	33	141	49	102
Scer_13.64	Spar_13.60	NA	1950	1950	NA	189	1042	341	1114	103	669	187	760
Scer_13.66	Spar_13.62	YML081W	3756	3753	TDA9	299	1559	527	1190	416	2111	649	1637
Scer_13.67	Spar_13.63	YML080W	1272	1272	DUS1	215	1159	345	1043	180	965	256	868
Scer_13.68	Spar_13.64	YML079W	606	606	NA	110	481	356	969	56	270	263	590
Scer_13.69	Spar_13.65	YML078W	549	549	CPR3	389	1896	1328	3286	305	1742	965	2404
Scer_13.70	Spar_13.66	YML077W	480	480	BET5	119	548	190	541	139	663	214	678
Scer_13.71	Spar_13.67	YML076C	2835	2835	WAR1	142	716	274	587	150	718	226	575
Scer_13.72	Spar_13.68	NA	3165	3168	NA	684	3246	836	2316	616	3199	1095	2741
Scer_13.73	Spar_13.69	YML074C	1236	1230	FPR3	1739	9158	2818	6854	2026	10020	2911	7443
Scer_13.75	Spar_13.71	YML072C	4638	4638	TCB3	1037	4770	1482	3624	1066	4829	1406	3492
Scer_13.76	Spar_13.72	YML071C	1824	1800	COG8	259	1281	427	1127	263	1395	453	1432
Scer_13.79	Spar_13.77	YML070W	1755	1803	DAK1	484	2534	1238	2775	543	2616	1244	2808
Scer_13.82	Spar_13.81	YML067C	1059	1059	ERV41	397	1941	617	1625	362	1820	582	1635
Scer_13.83	Spar_13.82	YML066C	1110	1161	SMA2	59	250	46	129	51	236	78	266
Scer_13.84	Spar_13.83	YML065W	2745	2754	ORC1	225	1097	361	907	143	720	247	652
Scer_13.85	Spar_13.84	YML064C	738	738	TEM1	180	965	198	594	190	992	201	577
Scer_13.86	Spar_13.85	YML063W	768	768	RPS1B	7688	40846	9592	24477	5911	29934	7288	18635
Scer_13.87	Spar_13.86	YML062C	1179	1197	MFT1	158	723	290	934	133	679	266	819
Scer_13.88	Spar_13.87	YML061C	2580	2580	PIF1	272	1408	308	986	299	1754	487	1363
Scer_13.89	Spar_13.88	YML060W	1131	1131	OGG1	88	482	136	391	162	709	220	656
Scer_13.90	Spar_13.89	YML059C	5031	5037	NTE1	796	3403	756	1399	455	1972	712	1099
Scer_13.92	Spar_13.91	YML058W	315	321	SML1	1072	5464	2211	4692	1047	5838	2283	4272
Scer_13.93	Spar_13.93	NA	1815	1815	NA	327	1592	572	1672	243	1215	535	1397
Scer_13.96	Spar_13.96	YML055W	537	537	SPC2	220	1220	285	800	338	1687	390	1140
Scer_13.97	Spar_13.97	YML054C	1776	1776	CYB2	119	514	146	262	99	455	130	376
Scer_14.100	Spar_14.89	YNL254C	1206	1203	RTC4	63	379	123	337	58	320	93	424
Scer_14.101	Spar_14.90	YNL253W	1269	1284	TEX1	105	410	217	702	98	419	237	641
Scer_14.102	Spar_14.91	YNL252C	846	864	MRPL17	459	2260	635	1629	384	2018	730	1695
Scer_14.103	Spar_14.92	YNL251C	1728	1737	NRD1	393	1514	539	834	523	1774	643	1142
Scer_14.104	Spar_14.93	YNL250W	3939	3939	RAD50	107	411	252	576	137	629	300	600
Scer_14.105	Spar_14.94	YNL249C	1629	1632	MPA43	63	264	224	629	112	526	185	503
Scer_14.106	Spar_14.95	YNL248C	1248	1248	RPA49	1007	5030	1282	3936	834	4399	1092	3390
Scer_14.107	Spar_14.96	YNL247W	2304	2301	NA	1465	7839	2281	6128	1198	5937	1810	4869
Scer_14.109	Spar_14.98	YNL245C	540	540	CWC25	97	542	134	421	127	682	219	553
Scer_14.111	Spar_14.100	YNL243W	2907	2907	SLA2	856	4136	1368	3318	658	3478	1092	2748
Scer_14.112	Spar_14.101	YNL242W	4779	4779	ATG2	90	472	250	505	71	359	158	390
Scer_14.113	Spar_14.102	YNL241C	1518	1515	ZWF1	816	3936	7519	12532	569	2978	5543	8694
Scer_14.114	Spar_14.103	YNL240C	1476	1467	NAR1	115	538	790	1858	150	749	782	2049
Scer_14.115	Spar_14.104	YNL239W	1452	1452	LAP3	507	2793	1201	3367	681	3263	2442	5026
Scer_14.116	Spar_14.105	YNL238W	2445	2445	KEX2	532	2713	709	1882	570	2970	883	2287
Scer_14.117	Spar_14.106	YNL237W	1380	1380	YTP1	64	332	155	335	69	455	167	365
Scer_14.118	Spar_14.107	YNL236W	2925	2925	SIN4	265	1451	621	1313	265	1283	588	1318
Scer_14.119	Spar_14.108	YNL234W	1281	1281	NA	63	402	127	468	43	273	124	317
Scer_14.120	Spar_14.109	YNL233W	2679	2694	BNI4	266	1465	495	1202	249	1378	420	1259
Scer_14.121	Spar_14.110	YNL232W	879	879	CSL4	358	1872	516	1323	309	1904	544	1467
Scer_14.122	Spar_14.111	YNL231C	1056	1053	PDR16	936	4175	7729	17821	826	3846	7803	16825
Scer_14.123	Spar_14.112	YNL230C	1140	1146	ELA1	102	413	158	388	99	516	158	477
Scer_14.124	Spar_14.113	YNL229C	1065	1080	URE2	482	2567	950	2309	365	1865	797	1939
Scer_14.125	Spar_14.114	YNL227C	1773	1773	JJJ1	267	1469	377	1116	192	1029	290	942
Scer_14.127	Spar_14.116	YNL225C	1746	1749	CNM67	168	868	249	705	144	840	250	713
Scer_14.128	Spar_14.117	YNL224C	2304	2319	SQS1	181	898	344	754	226	1181	584	1127
Scer_14.129	Spar_14.118	YNL223W	1485	1485	ATG4	58	342	138	332	94	597	188	383
Scer_14.130	Spar_14.119	YNL222W	621	621	SSU72	106	432	127	270	123	517	135	329
Scer_14.131	Spar_14.120	YNL221C	2628	2628	POP1	423	2281	782	2041	366	2063	611	1892
Scer_14.132	Spar_14.121	YNL220W	1302	1302	ADE12	2204	10266	1718	6040	3060	13588	2226	7242
Scer_14.133	Spar_14.122	YNL219C	1668	1668	ALG9	689	3341	932	2413	830	3904	1034	2637
Scer_14.134	Spar_14.123	YNL218W	1764	1761	MGS1	85	476	166	442	103	517	254	542
Scer_14.135	Spar_14.124	YNL217W	981	981	NA	229	1094	365	961	189	1083	468	1250
Scer_14.136	Spar_14.125	YNL216W	2484	2502	RAP1	407	1991	546	1405	367	1969	579	1516
Scer_14.137	Spar_14.126	YNL215W	963	969	IES2	188	911	367	1055	208	1057	410	1095
Scer_14.138	Spar_14.127	YNL214W	600	600	PEX17	67	294	102	251	108	493	122	372
Scer_14.139	Spar_14.128	YNL213C	645	645	RRG9	172	796	523	1233	213	974	451	1110
Scer_14.140	Spar_14.129	YNL212W	2349	2349	VID27	327	1604	1217	2773	308	1585	918	1987
Scer_14.142	Spar_14.131	YNL210W	813	828	MER1	14	106	38	110	3	10	4	31
Scer_14.143	Spar_14.132	NA	1842	1842	NA	14476	68605	20947	60903	12047	58457	17343	49720
Scer_14.144	Spar_14.133	YNL208W	600	600	NA	796	4716	3940	9463	1337	7263	4185	11806
Scer_14.145	Spar_14.134	YNL207W	1278	1278	RIO2	395	2061	544	1666	497	2403	527	1474
Scer_14.146	Spar_14.135	YNL206C	1368	1452	RTT106	377	2013	530	1464	281	1418	381	1022
Scer_14.148	Spar_14.136	YNL204C	903	903	SPS18	20	119	15	49	13	46	19	21
Scer_14.149	Spar_14.137	YNL202W	879	888	SPS19	26	128	11	69	15	52	11	15
Scer_14.150	Spar_14.138	YNL201C	2577	2577	PSY2	212	1201	375	1155	249	1193	415	1080
Scer_14.151	Spar_14.139	YNL200C	741	741	NA	311	1287	207	698	175	864	168	587
Scer_14.152	Spar_14.140	YNL199C	1605	1605	GCR2	367	1809	623	1437	280	1565	460	1053
Scer_14.154	Spar_14.142	YNL197C	1986	2004	WHI3	500	2407	748	1882	387	1898	566	1459
Scer_14.155	Spar_14.143	YNL196C	894	894	SLZ1	20	78	26	52	9	41	2	13
Scer_14.156	Spar_14.144	YNL195C	786	786	NA	33	110	25	60	119	316	24	51
Scer_14.157	Spar_14.145	YNL194C	906	906	NA	34	135	27	59	95	345	48	78
Scer_14.158	Spar_14.146	YNL193W	1677	1677	NA	150	703	295	644	183	844	345	773
Scer_14.160	Spar_14.148	YNL191W	1074	1074	DUG3	235	1334	397	1326	195	1225	310	983
Scer_14.161	Spar_14.149	YNL190W	615	615	NA	847	5389	1184	2889	1516	8540	1900	4592
Scer_14.162	Spar_14.150	YNL189W	1629	1629	SRP1	1127	5653	1803	4431	1498	7817	2499	5919
Scer_14.163	Spar_14.151	YNL188W	1302	1302	KAR1	139	905	230	536	134	880	228	657
Scer_14.164	Spar_14.152	YNL187W	1074	1248	SWT21	40	202	100	239	79	378	111	322
Scer_14.165	Spar_14.153	YNL186W	2379	2334	UBP10	789	3832	1065	3290	634	3284	876	2852
Scer_14.166	Spar_14.154	YNL185C	477	480	MRPL19	293	1324	401	945	174	985	291	758
Scer_14.168	Spar_14.156	YNL183C	2373	2373	NPR1	242	1133	651	1203	282	1391	773	1291
Scer_14.169	Spar_14.157	YNL182C	1668	1668	IPI3	414	2365	550	1867	482	2489	567	2012
Scer_14.17	Spar_14.7	YNL329C	3093	3093	PEX6	87	414	117	280	85	393	133	252
Scer_14.170	Spar_14.158	YNL181W	1224	1224	NA	247	1166	529	1122	282	1215	588	1274
Scer_14.171	Spar_14.159	YNL180C	996	996	RHO5	531	3101	859	1824	585	3350	596	1666
Scer_14.173	Spar_14.161	YNL178W	723	723	RPS3	9915	50452	11702	32192	9052	45347	10989	30777
Scer_14.174	Spar_14.162	YNL177C	930	927	MRPL22	495	2297	668	1650	573	2432	727	1845
Scer_14.175	Spar_14.163	YNL176C	1911	1935	TDA7	467	1994	1698	3485	330	1559	416	1319
Scer_14.176	Spar_14.164	YNL175C	1212	1212	NOP13	632	3195	821	2663	520	2692	628	2001
Scer_14.177	Spar_14.165	YNL173C	1101	1098	MDG1	334	1548	423	1655	114	558	108	522
Scer_14.178	Spar_14.166	YNL172W	5247	5244	APC1	115	586	259	599	213	943	351	740
Scer_14.179	Spar_14.169	YNL169C	1503	1506	PSD1	286	1762	450	936	408	1945	450	1045
Scer_14.180	Spar_14.170	YNL168C	780	780	FMP41	191	1073	439	1189	261	1280	544	1392
Scer_14.181	Spar_14.171	YNL167C	1944	1956	SKO1	202	1233	407	1212	305	1519	457	1324
Scer_14.182	Spar_14.172	YNL166C	1347	1350	BNI5	531	2654	636	1766	396	2081	493	1413
Scer_14.183	Spar_14.173	YNL165W	1221	1221	NA	83	451	187	509	174	831	257	770
Scer_14.184	Spar_14.174	YNL164C	1056	1056	IBD2	126	700	255	662	188	1053	386	1147
Scer_14.185	Spar_14.175	YNL163C	3333	3333	RIA1	436	2109	607	1692	389	1980	551	1612
Scer_14.188	Spar_14.178	YNL161W	2271	2268	CBK1	482	2255	870	2012	381	2079	745	1685
Scer_14.189	Spar_14.179	YNL160W	1065	1065	YGP1	1636	8399	9785	30017	1840	8211	8343	24773
Scer_14.190	Spar_14.180	YNL159C	870	870	ASI2	113	575	206	467	141	668	227	621
Scer_14.191	Spar_14.181	YNL158W	597	597	PGA1	138	735	190	480	155	767	229	587
Scer_14.192	Spar_14.182	YNL157W	507	507	IGO1	431	2013	535	1793	335	1610	445	1469
Scer_14.193	Spar_14.183	YNL156C	900	900	NSG2	417	1947	865	2106	611	2899	1106	2634
Scer_14.194	Spar_14.184	YNL155W	825	825	NA	343	1492	890	1611	324	1434	908	1589
Scer_14.195	Spar_14.185	YNL154C	1641	1692	YCK2	1010	5155	1461	3830	991	4797	1286	3323
Scer_14.196	Spar_14.186	YNL153C	390	390	GIM3	364	1771	530	1477	235	1030	324	935
Scer_14.197	Spar_14.187	YNL152W	1230	1233	INN1	128	571	190	503	176	1086	316	938
Scer_14.198	Spar_14.188	YNL151C	756	756	RPC31	332	1762	504	1381	423	2358	586	1424
Scer_14.199	Spar_14.189	YNL149C	390	390	PGA2	534	2699	1298	2529	517	2588	1210	2333
Scer_14.200	Spar_14.190	YNL148C	765	765	ALF1	75	290	121	311	68	320	141	258
Scer_14.203	Spar_14.192	YNL146W	303	303	NA	24	95	22	40	32	179	39	72
Scer_14.205	Spar_14.194	YNL144C	2223	2205	NA	71	260	43	388	69	328	46	350
Scer_14.207	Spar_14.196	YNL142W	1500	1500	MEP2	39	175	66	240	104	430	131	342
Scer_14.208	Spar_14.197	YNL141W	1044	1044	AAH1	542	2934	623	1982	434	2446	899	2318
Scer_14.209	Spar_14.198	YNL139C	4794	4794	THO2	264	1359	537	1334	385	1842	764	1767
Scer_14.211	Spar_14.200	YNL138W	1581	1581	SRV2	821	3976	1451	3786	1187	5708	2149	4923
Scer_14.212	Spar_14.201	YNL137C	1461	1461	NAM9	570	2650	848	2088	337	1684	666	1506
Scer_14.213	Spar_14.202	YNL136W	1278	1248	EAF7	239	1293	482	1429	246	1270	442	1201
Scer_14.215	Spar_14.204	YNL134C	1131	1131	NA	446	1975	27353	56093	138	611	8795	15332
Scer_14.216	Spar_14.205	YNL133C	522	528	FYV6	47	171	187	254	61	255	86	212
Scer_14.218	Spar_14.207	YNL132W	3171	3171	KRE33	520	2891	824	2357	571	2903	1003	2702
Scer_14.219	Spar_14.208	YNL131W	459	459	TOM22	639	3339	1089	2365	423	1808	677	1584
Scer_14.220	Spar_14.209	YNL130C	1224	1182	CPT1	721	3253	1397	1981	603	2951	1035	1748
Scer_14.222	Spar_14.210	YNL129W	723	723	NRK1	88	503	358	396	56	375	205	376
Scer_14.223	Spar_14.211	YNL128W	1305	1305	TEP1	11	37	32	41	11	77	35	65
Scer_14.224	Spar_14.212	YNL127W	2862	2862	FAR11	92	408	203	510	174	771	299	734
Scer_14.225	Spar_14.213	YNL126W	2541	2541	SPC98	181	933	225	501	238	1099	349	744
Scer_14.226	Spar_14.214	YNL125C	2022	2010	ESBP6	557	2495	529	1409	453	2108	578	1229
Scer_14.227	Spar_14.215	YNL124W	1479	1491	NAF1	250	1463	380	1357	141	823	239	944
Scer_14.228	Spar_14.216	YNL123W	2994	2994	NMA111	586	3248	1460	3222	802	4122	1561	3823
Scer_14.230	Spar_14.218	YNL121C	1854	1854	TOM70	1381	6901	2442	5279	1896	9204	3109	6904
Scer_14.231	Spar_14.219	YNL119W	1482	1482	NCS2	281	1487	357	1125	245	1060	348	952
Scer_14.232	Spar_14.220	YNL118C	2913	2943	DCP2	754	3503	1264	2824	777	4182	1239	3254
Scer_14.233	Spar_14.221	NA	1665	1665	NA	6	41	53	98	15	76	36	276
Scer_14.234	Spar_14.222	YNL116W	1569	1602	DMA2	102	574	183	518	109	729	340	789
Scer_14.235	Spar_14.223	YNL115C	1935	1941	NA	193	830	288	705	104	455	181	480
Scer_14.236	Spar_14.224	YNL113W	429	423	RPC19	467	2455	601	1754	430	2039	535	1730
Scer_14.239	Spar_14.227	YNL111C	363	363	CYB5	499	2943	358	1217	519	2792	510	1886
Scer_14.240	Spar_14.228	YNL110C	663	663	NOP15	627	3198	800	2505	755	4416	1032	3352
Scer_14.241	Spar_14.229	YNL108C	813	813	NA	213	1170	389	1040	153	796	302	805
Scer_14.242	Spar_14.230	YNL107W	681	681	YAF9	148	682	224	624	70	407	174	447
Scer_14.243	Spar_14.231	NA	3552	3588	NA	155	797	272	661	102	562	226	473
Scer_14.244	Spar_14.232	NA	1860	1860	NA	1040	5357	1271	3183	1146	5754	1794	5463
Scer_14.245	Spar_14.233	YNL103W	2019	2040	MET4	358	1864	728	1731	282	1473	588	1368
Scer_14.246	Spar_14.234	YNL102W	4407	4404	POL1	269	1268	441	1068	249	1356	439	1086
Scer_14.247	Spar_14.235	YNL101W	2142	2142	AVT4	367	1910	707	1626	214	1157	420	1047
Scer_14.248	Spar_14.236	YNL100W	705	705	AIM37	243	1017	379	1089	211	912	372	980
Scer_14.249	Spar_14.237	YNL099C	717	714	OCA1	200	1101	337	947	134	694	197	596
Scer_14.25	Spar_14.15	YNL320W	855	855	NA	130	595	258	590	210	1059	345	836
Scer_14.250	Spar_14.238	YNL098C	969	969	RAS2	1110	5069	1314	3556	791	3610	1209	2718
Scer_14.252	Spar_14.240	YNL097C	993	993	PHO23	151	859	258	660	262	1387	364	1015
Scer_14.255	Spar_14.245	NA	1929	1932	NA	113	671	202	617	91	526	223	505
Scer_14.256	Spar_14.246	YNL094W	1764	1764	APP1	271	1399	808	1702	246	1299	908	1705
Scer_14.257	Spar_14.247	YNL093W	663	663	YPT53	2	21	6	26	21	107	23	74
Scer_14.258	Spar_14.248	YNL092W	1203	1269	NA	14	99	37	82	18	102	23	84
Scer_14.259	Spar_14.249	YNL091W	3723	3726	NST1	642	3427	992	2692	681	3648	1105	2875
Scer_14.26	Spar_14.16	YNL318C	1623	1623	HXT14	0	5	0	2	6	20	1	15
Scer_14.260	Spar_14.250	YNL090W	579	579	RHO2	279	1409	350	730	286	1411	376	730
Scer_14.261	Spar_14.251	YNL088W	4287	4293	TOP2	419	2079	572	1440	232	1419	491	913
Scer_14.262	Spar_14.252	NA	3537	3537	NA	491	2684	998	2960	340	1778	468	1480
Scer_14.263	Spar_14.253	YNL086W	309	309	SNN1	20	136	59	147	31	139	21	112
Scer_14.264	Spar_14.254	YNL085W	2493	2493	MKT1	768	3635	1312	2545	888	4112	1534	3277
Scer_14.265	Spar_14.255	YNL084C	1050	1050	END3	516	2533	722	1857	471	2270	767	1763
Scer_14.266	Spar_14.256	YNL083W	1485	1638	SAL1	119	629	266	664	246	1104	423	975
Scer_14.268	Spar_14.257	YNL082W	2622	2643	PMS1	146	744	288	609	180	836	244	627
Scer_14.269	Spar_14.258	YNL081C	432	432	SWS2	391	1712	452	1169	392	1812	479	1197
Scer_14.27	Spar_14.17	YNL317W	1398	1404	PFS2	118	546	166	586	99	583	180	621
Scer_14.270	Spar_14.259	YNL080C	1101	1101	EOS1	293	1507	442	1038	344	1732	491	1165
Scer_14.271	Spar_14.260	YNL079C	600	600	TPM1	2403	12263	3201	7933	2044	11459	3021	7144
Scer_14.272	Spar_14.261	YNL078W	1224	1230	NIS1	149	886	180	400	85	448	125	273
Scer_14.273	Spar_14.262	YNL077W	1587	1590	APJ1	111	473	262	597	126	646	313	642
Scer_14.274	Spar_14.263	YNL076W	1755	1758	MKS1	357	1779	521	1308	308	1682	542	1191
Scer_14.275	Spar_14.264	YNL075W	873	873	IMP4	413	2299	567	1693	334	1877	531	1522
Scer_14.276	Spar_14.265	YNL074C	1359	1359	MLF3	326	1612	734	1776	192	966	430	1246
Scer_14.277	Spar_14.266	YNL073W	1731	1728	MSK1	370	1751	576	1527	306	1343	476	1313
Scer_14.278	Spar_14.267	YNL072W	924	924	RNH201	55	362	135	318	82	490	198	464
Scer_14.279	Spar_14.268	YNL071W	1449	1437	LAT1	1559	8892	3065	8559	1127	5848	2250	5715
Scer_14.28	Spar_14.18	YNL316C	1005	1005	PHA2	92	504	189	562	103	555	215	616
Scer_14.282	Spar_14.271	YNL068C	2589	2574	FKH2	230	1498	307	843	207	1229	233	595
Scer_14.285	Spar_14.273	YNL067W	576	576	RPL9B	4689	23705	5969	16994	3337	17109	4864	13637
Scer_14.286	Spar_14.274	YNL066W	1263	1284	41459	468	2410	628	1488	1249	6605	1667	4234
Scer_14.287	Spar_14.275	YNL065W	1761	1689	AQR1	201	1558	180	1166	186	1395	165	959
Scer_14.288	Spar_14.276	YNL064C	1230	1230	YDJ1	3557	16959	6780	13991	2220	10421	5222	9927
Scer_14.289	Spar_14.277	YNL063W	945	945	MTQ1	83	344	172	302	184	970	366	863
Scer_14.29	Spar_14.19	YNL315C	957	957	ATP11	529	2892	685	2107	410	2168	633	1805
Scer_14.290	Spar_14.278	YNL062C	1437	1437	GCD10	337	1779	545	1467	279	1509	409	1385
Scer_14.291	Spar_14.279	YNL061W	1857	1857	NOP2	1056	5652	1686	5085	881	4991	1432	4679
Scer_14.292	Spar_14.280	YNL059C	2268	2268	ARP5	450	2170	851	2070	356	1765	652	1712
Scer_14.293	Spar_14.281	YNL058C	951	951	NA	294	2038	323	1048	239	1237	268	755
Scer_14.294	Spar_14.282	YNL056W	594	594	OCA2	279	1526	441	1152	232	1175	274	789
Scer_14.295	Spar_14.283	YNL055C	852	930	POR1	2890	14581	2835	7699	1719	7957	2936	7175
Scer_14.30	Spar_14.20	YNL314W	768	771	DAL82	40	249	73	263	49	300	126	315
Scer_14.304	Spar_14.285	YNL054W	3498	3570	VAC7	178	893	421	1002	135	704	450	968
Scer_14.305	Spar_14.286	YNL053W	1470	1473	MSG5	164	776	230	714	116	725	187	603
Scer_14.306	Spar_14.287	YNL052W	462	462	COX5A	635	2437	1085	2361	732	2736	1193	2559
Scer_14.307	Spar_14.288	YNL051W	1212	1260	COG5	158	793	268	703	281	1267	407	995
Scer_14.308	Spar_14.289	YNL050C	813	813	NA	216	1120	340	808	193	1033	245	773
Scer_14.309	Spar_14.290	NA	2631	2637	NA	360	1667	610	1600	310	1543	508	1581
Scer_14.31	Spar_14.21	YNL313C	2715	2715	EMW1	487	2429	779	2123	530	2597	805	2006
Scer_14.310	Spar_14.291	YNL048W	1647	1647	ALG11	385	1992	626	1568	247	1287	336	1009
Scer_14.311	Spar_14.292	YNL047C	1971	1974	SLM2	103	545	204	446	90	465	172	408
Scer_14.312	Spar_14.293	YNL046W	519	519	NA	135	723	176	385	96	517	138	388
Scer_14.313	Spar_14.294	YNL045W	2016	2013	LAP2	336	1592	669	1630	398	1826	958	2343
Scer_14.316	Spar_14.306	YNL042W	1191	1197	BOP3	36	219	93	286	51	220	73	277
Scer_14.317	Spar_14.307	YNL041C	2520	2520	COG6	273	1411	458	1131	286	1582	536	1380
Scer_14.319	Spar_14.311	YNL039W	1785	1785	BDP1	334	1643	505	1089	272	1548	390	975
Scer_14.32	Spar_14.22	YNL312W	822	822	RFA2	372	1822	858	1660	290	1539	936	1576
Scer_14.323	Spar_14.316	YNL036W	666	666	NCE103	346	1277	838	2770	239	904	515	1745
Scer_14.33	Spar_14.23	YNL311C	2292	2292	SKP2	115	437	159	565	99	430	186	562
Scer_14.334	Spar_14.325	YNL035C	1170	1170	NA	163	717	281	799	179	854	379	983
Scer_14.34	Spar_14.24	YNL310C	525	534	ZIM17	143	767	207	596	127	706	207	464
Scer_14.342	Spar_14.332	YNL029C	1569	1734	KTR5	237	1061	470	948	289	1557	695	1829
Scer_14.344	Spar_14.333	YNL027W	2037	2025	CRZ1	202	1039	408	1042	161	877	395	1419
Scer_14.345	Spar_14.334	YNL026W	1455	1455	SAM50	345	1768	625	1478	357	1932	967	2020
Scer_14.346	Spar_14.335	YNL025C	972	972	SSN8	91	402	185	551	99	512	138	325
Scer_14.348	Spar_14.337	YNL024C	741	741	NA	18	104	31	171	50	202	64	253
Scer_14.349	Spar_14.338	YNL023C	2898	2898	FAP1	316	1517	480	1375	193	1038	369	822
Scer_14.35	Spar_14.25	YNL309W	1263	1302	STB1	102	501	154	446	110	606	171	427
Scer_14.350	Spar_14.339	YNL022C	1473	1473	RCM1	253	1229	355	1077	249	1385	371	1328
Scer_14.351	Spar_14.340	YNL021W	2121	2121	HDA1	175	892	319	842	198	1112	414	1028
Scer_14.352	Spar_14.341	YNL020C	1917	1935	ARK1	181	695	302	958	88	468	224	555
Scer_14.358	Spar_14.348	YNL016W	1362	1368	PUB1	1258	6126	1804	4859	1082	5281	1499	4297
Scer_14.36	Spar_14.26	YNL308C	1776	1785	KRI1	895	4851	1486	4223	876	4734	1516	4167
Scer_14.360	Spar_14.350	NA	3135	3144	NA	31	135	30	115	9	50	23	102
Scer_14.362	Spar_14.352	YNL011C	1335	1347	NA	212	977	214	523	192	951	246	597
Scer_14.363	Spar_14.353	YNL010W	726	726	NA	958	4810	1252	3497	1111	5965	1755	5091
Scer_14.364	Spar_14.354	NA	1263	1263	NA	22	76	64	121	34	110	47	178
Scer_14.365	Spar_14.355	YNL008C	2031	2034	ASI3	286	1508	493	1034	253	960	328	772
Scer_14.366	Spar_14.356	YNL007C	1059	1092	SIS1	2489	11536	3987	6832	1803	8331	3316	5937
Scer_14.367	Spar_14.357	YNL006W	912	912	LST8	228	998	426	1027	219	954	367	928
Scer_14.368	Spar_14.358	YNL005C	1116	1116	MRP7	723	3271	1008	2369	429	2246	722	1601
Scer_14.37	Spar_14.27	YNL307C	1128	1128	MCK1	650	3120	972	2540	899	4576	1505	3440
Scer_14.370	Spar_14.360	YNL003C	855	855	PET8	180	806	361	954	92	472	228	602
Scer_14.371	Spar_14.361	YNL002C	969	969	RLP7	829	4489	1438	4015	955	4774	1299	3784
Scer_14.372	Spar_14.362	YNL001W	1161	1161	DOM34	218	1341	365	1084	148	805	294	769
Scer_14.373	Spar_14.363	NA	1440	1440	NA	1603	5789	1865	4951	1244	4884	1465	3592
Scer_14.38	Spar_14.28	YNL306W	654	654	MRPS18	444	2250	798	1931	479	2338	831	2107
Scer_14.380	Spar_14.367	YNR002C	849	849	ATO2	47	188	70	208	26	114	103	253
Scer_14.381	Spar_14.368	YNR003C	954	954	RPC34	289	1370	294	1030	211	1284	369	1097
Scer_14.382	Spar_14.369	YNR004W	441	471	SWM2	38	142	32	169	20	96	45	99
Scer_14.383	Spar_14.370	YNR006W	1869	1869	VPS27	231	1198	544	1457	177	966	396	1230
Scer_14.384	Spar_14.371	YNR007C	933	933	ATG3	66	336	133	339	98	476	176	437
Scer_14.385	Spar_14.372	YNR008W	1986	1986	LRO1	232	1153	414	1019	182	1133	404	928
Scer_14.386	Spar_14.373	YNR009W	750	750	NRM1	225	1226	199	647	130	839	177	445
Scer_14.387	Spar_14.374	YNR010W	450	453	CSE2	54	284	89	341	104	466	160	380
Scer_14.388	Spar_14.375	YNR011C	2631	2631	PRP2	148	802	326	846	174	983	369	963
Scer_14.389	Spar_14.376	YNR012W	1506	1506	URK1	280	1366	346	936	247	1213	322	937
Scer_14.39	Spar_14.29	YNL305C	894	897	BXI1	331	1611	413	928	495	2514	640	1786
Scer_14.390	Spar_14.377	YNR013C	2685	2685	PHO91	412	2237	537	1502	360	1907	420	1283
Scer_14.391	Spar_14.378	YNR014W	639	633	NA	102	500	53	160	39	213	63	163
Scer_14.392	Spar_14.379	YNR015W	1155	1155	SMM1	269	1354	539	1547	277	1397	660	1628
Scer_14.393	Spar_14.380	NA	6702	6702	NA	2941	16157	5509	10169	2945	15525	4733	9193
Scer_14.394	Spar_14.381	YNR017W	669	669	TIM23	761	3908	941	2804	355	1878	609	1484
Scer_14.395	Spar_14.382	YNR018W	675	675	RCF2	345	1929	546	2039	362	2143	486	2003
Scer_14.396	Spar_14.383	YNR019W	1929	1932	ARE2	291	1542	1903	4672	628	3223	1974	5282
Scer_14.397	Spar_14.384	YNR020C	813	750	ATP23	180	784	220	715	200	954	332	826
Scer_14.398	Spar_14.385	YNR021W	1215	1215	NA	1257	6370	1368	3795	1489	6678	1695	4414
Scer_14.399	Spar_14.386	YNR022C	420	420	MRPL50	319	1376	369	1025	245	1124	297	738
Scer_14.40	Spar_14.30	YNL304W	1254	1254	YPT11	125	617	205	429	107	531	156	392
Scer_14.400	Spar_14.387	YNR023W	1701	1701	SNF12	221	1151	267	765	214	1096	340	753
Scer_14.401	Spar_14.388	YNR024W	561	561	MPP6	160	833	195	581	94	574	196	571
Scer_14.402	Spar_14.389	YNR026C	1416	1416	SEC12	217	1226	389	1037	387	2068	538	1799
Scer_14.403	Spar_14.390	YNR027W	954	954	BUD17	170	1020	334	869	300	1472	446	1222
Scer_14.404	Spar_14.391	YNR028W	927	927	CPR8	293	1623	339	946	330	1901	360	1148
Scer_14.405	Spar_14.392	YNR029C	1290	1392	NA	234	1288	393	1081	429	2036	491	1515
Scer_14.406	Spar_14.393	YNR030W	1656	1656	ALG12	357	1883	661	1654	376	1863	477	1275
Scer_14.407	Spar_14.394	NA	4740	4740	NA	259	1246	595	1245	180	939	378	1043
Scer_14.408	Spar_14.395	YNR032W	1107	1107	PPG1	95	516	338	893	103	444	226	761
Scer_14.410	Spar_14.397	YNR033W	2364	2370	ABZ1	262	1321	701	1833	259	1192	498	1393
Scer_14.411	Spar_14.398	YNR034W	966	966	SOL1	165	751	269	725	246	1123	434	1098
Scer_14.413	Spar_14.400	YNR035C	1029	1029	ARC35	1188	5765	1915	4615	807	4175	1650	3860
Scer_14.414	Spar_14.401	YNR036C	462	462	MRPS12	640	2817	791	2247	465	2160	584	1512
Scer_14.416	Spar_14.403	YNR038W	1890	1887	DBP6	347	1555	510	1576	195	1084	347	988
Scer_14.417	Spar_14.404	YNR039C	1818	1818	ZRG17	167	864	338	967	175	750	238	698
Scer_14.418	Spar_14.405	YNR040W	771	783	NA	146	721	215	612	71	410	170	479
Scer_14.419	Spar_14.406	YNR041C	1119	1107	COQ2	164	888	279	873	167	841	454	1107
Scer_14.420	Spar_14.407	YNR043W	1191	1233	MVD1	504	2547	975	2539	385	1997	872	2129
Scer_14.421	Spar_14.408	YNR044W	2178	2199	AGA1	61	287	81	207	52	288	174	376
Scer_14.422	Spar_14.409	YNR045W	1470	1575	PET494	108	578	200	617	115	549	170	472
Scer_14.424	Spar_14.411	YNR047W	2682	2685	FPK1	72	430	168	470	276	1464	603	1584
Scer_14.425	Spar_14.412	YNR048W	1182	1182	NA	64	402	161	460	94	334	186	476
Scer_14.426	Spar_14.413	YNR049C	630	630	MSO1	129	729	251	623	159	818	273	695
Scer_14.427	Spar_14.414	YNR050C	1341	1341	LYS9	299	1519	774	1669	198	933	555	1164
Scer_14.428	Spar_14.415	YNR051C	1548	1548	BRE5	1150	6004	2414	5077	1236	5912	2219	4956
Scer_14.429	Spar_14.416	YNR052C	1302	1311	POP2	578	3187	924	2434	293	1616	557	1535
Scer_14.43	Spar_14.33	YOL120C	561	561	RPL18A	3671	16676	5012	11446	1349	6670	2218	4816
Scer_14.430	Spar_14.417	YNR053C	1461	1461	NOG2	606	3452	858	3117	781	4434	1171	4192
Scer_14.431	Spar_14.418	YNR054C	951	951	ESF2	175	1051	310	894	204	1257	381	1044
Scer_14.437	Spar_14.426	YNR055C	1761	1761	HOL1	391	1987	497	1477	452	2309	601	1605
Scer_14.438	Spar_14.427	YNR056C	1686	1596	BIO5	15	71	41	110	10	72	20	89
Scer_14.439	Spar_14.428	YNR057C	714	717	BIO4	15	84	12	43	26	157	34	87
Scer_14.44	Spar_14.34	YNL300W	309	309	TOS6	207	1289	313	651	488	3025	615	1403
Scer_14.440	Spar_14.429	YNR058W	1443	1443	BIO3	11	75	25	46	33	104	51	96
Scer_14.441	Spar_14.430	YNR059W	1743	1743	MNT4	115	623	235	888	158	977	378	1164
Scer_14.442	Spar_14.431	NA	2160	2157	NA	40	300	247	1258	41	228	190	483
Scer_14.449	Spar_14.437	YNR067C	3354	3432	DSE4	963	5228	1223	1984	951	4862	846	1677
Scer_14.45	Spar_14.35	YNL299W	1929	1929	TRF5	296	1343	337	983	158	1010	307	857
Scer_14.450	Spar_14.438	YNR068C	426	429	NA	29	103	153	163	19	59	402	601
Scer_14.46	Spar_14.36	YNL298W	2529	2514	CLA4	147	1002	383	935	140	805	354	739
Scer_14.48	Spar_14.40	YNL295W	1575	1575	NA	103	567	244	518	113	630	287	659
Scer_14.49	Spar_14.41	YNL294C	1602	1602	RIM21	278	1308	455	1226	304	1507	493	1456
Scer_14.50	Spar_14.42	YNL293W	1902	1899	MSB3	129	662	225	608	161	876	258	813
Scer_14.51	Spar_14.43	YNL292W	1212	1221	PUS4	238	1373	349	1128	330	1587	463	1479
Scer_14.52	Spar_14.44	YNL291C	1647	1647	MID1	304	1356	410	1016	229	1091	336	978
Scer_14.53	Spar_14.45	YNL290W	1023	1023	RFC3	494	2557	869	2058	346	1819	633	1689
Scer_14.54	Spar_14.46	YNL289W	840	840	PCL1	267	1884	437	909	367	2589	486	1065
Scer_14.55	Spar_14.47	YNL288W	1122	1122	CAF40	428	2375	775	1967	336	1831	665	1646
Scer_14.56	Spar_14.48	YNL287W	2808	2805	SEC21	1284	6369	2149	4696	1587	7346	2391	5547
Scer_14.57	Spar_14.49	YNL286W	858	858	CUS2	93	406	139	450	86	356	159	370
Scer_14.71	Spar_14.62	YNL283C	1512	1485	WSC2	497	2551	584	1545	505	2598	678	1659
Scer_14.72	Spar_14.63	YNL282W	588	588	POP3	70	378	92	299	58	249	77	190
Scer_14.73	Spar_14.64	YNL281W	462	462	HCH1	1203	5519	2399	5027	1129	5828	2250	4439
Scer_14.74	Spar_14.65	YNL280C	1317	1317	ERG24	407	2245	471	1499	426	2298	537	2082
Scer_14.75	Spar_14.66	YNL279W	1986	1989	PRM1	35	172	51	113	68	271	111	270
Scer_14.76	Spar_14.67	YNL278W	3183	3156	CAF120	75	478	171	712	103	453	203	844
Scer_14.78	Spar_14.68	YNL277W	1461	1461	MET2	154	924	961	3022	185	1159	1198	3775
Scer_14.79	Spar_14.69	YNL275W	1731	1731	BOR1	107	547	171	474	69	373	156	428
Scer_14.80	Spar_14.70	YNL274C	1053	1053	GOR1	497	1986	497	1147	711	3165	1151	2781
Scer_14.81	Spar_14.71	YNL273W	3717	3717	TOF1	192	962	298	608	195	919	389	710
Scer_14.82	Spar_14.72	YNL272C	2280	2280	SEC2	356	1736	551	1215	362	1629	561	1334
Scer_14.83	Spar_14.73	YNL271C	5862	5847	BNI1	389	1838	625	1409	379	1877	674	1422
Scer_14.84	Spar_14.74	NA	1722	1722	NA	16	80	21	31	39	150	23	61
Scer_14.86	Spar_14.76	NA	1836	1839	NA	1140	5960	1643	4839	820	4073	1151	3821
Scer_14.87	Spar_14.77	YNL267W	3201	3189	PIK1	406	1991	627	1539	530	2718	956	2163
Scer_14.89	Spar_14.78	YNL265C	897	894	IST1	144	771	328	759	122	693	290	718
Scer_14.90	Spar_14.79	YNL264C	1053	1053	PDR17	239	1346	395	1180	302	1628	405	1136
Scer_14.91	Spar_14.80	YNL263C	945	951	YIF1	428	2133	700	1848	575	2845	957	2311
Scer_14.92	Spar_14.81	YNL262W	6666	6666	POL2	393	2204	682	1489	258	1316	633	1070
Scer_14.93	Spar_14.82	YNL261W	1440	1440	ORC5	216	1005	467	1322	177	821	204	559
Scer_14.94	Spar_14.83	YNL260C	597	570	LTO1	63	262	751	1553	39	172	163	410
Scer_14.96	Spar_14.85	YNL258C	2265	2265	DSL1	230	1113	414	1034	234	1238	534	1216
Scer_14.97	Spar_14.86	NA	3690	3693	NA	215	1060	387	820	292	1247	367	951
Scer_14.98	Spar_14.87	YNL256W	2475	2475	FOL1	354	1976	704	2073	437	2264	722	2311
Scer_14.99	Spar_14.88	YNL255C	462	462	GIS2	1215	6052	1591	5302	1134	6013	1552	5070
Scer_15.100	Spar_15.87	YOL089C	3093	3090	HAL9	140	643	291	743	158	822	334	794
Scer_15.101	Spar_15.88	YOL088C	834	834	MPD2	326	1544	530	1100	213	1132	537	1079
Scer_15.102	Spar_15.89	YOL087C	3351	3363	DUF1	346	1716	469	1430	249	1373	387	1121
Scer_15.104	Spar_15.91	YOL086C	1047	1047	ADH1	26163	134674	23512	81589	25874	129562	25043	82167
Scer_15.107	Spar_15.94	YOL084W	2976	3000	PHM7	28	151	52	56	65	259	42	88
Scer_15.108	Spar_15.95	YOL083W	1239	1227	ATG34	38	161	76	144	23	120	80	181
Scer_15.109	Spar_15.96	YOL082W	1248	1248	ATG19	361	1534	380	945	343	1427	430	940
Scer_15.110	Spar_15.97	NA	9240	9243	NA	263	1259	491	1239	428	2011	636	1500
Scer_15.111	Spar_15.98	YOL080C	870	867	REX4	250	1352	296	1056	324	1543	440	1381
Scer_15.112	Spar_15.99	YOL078W	3531	3531	AVO1	156	737	180	534	181	877	302	763
Scer_15.114	Spar_15.101	YOL077C	876	876	BRX1	788	4081	1113	3064	881	4763	1143	3361
Scer_15.115	Spar_15.102	YOL076W	2391	2391	MDM20	278	1342	404	858	424	1926	818	1465
Scer_15.116	Spar_15.103	YOL075C	3885	3885	NA	95	479	209	446	100	556	230	564
Scer_15.117	Spar_15.104	YOL073C	969	969	NA	172	937	237	630	113	633	216	543
Scer_15.118	Spar_15.105	YOL072W	1368	1368	THP1	130	655	241	645	97	530	214	582
Scer_15.119	Spar_15.106	YOL071W	480	480	EMI5	61	290	181	460	91	300	175	504
Scer_15.120	Spar_15.107	YOL070C	1506	1506	NBA1	275	1479	533	1578	208	1423	455	1243
Scer_15.121	Spar_15.108	YOL069W	1356	1356	NUF2	80	413	124	301	119	644	202	586
Scer_15.122	Spar_15.109	YOL068C	1512	1500	HST1	539	2553	887	2194	634	2935	1021	2307
Scer_15.123	Spar_15.110	YOL067C	534	534	RTG1	65	338	207	463	55	250	188	456
Scer_15.124	Spar_15.111	YOL066C	1776	1776	RIB2	263	1327	463	1118	137	760	249	801
Scer_15.125	Spar_15.112	YOL065C	1155	1155	INP54	83	372	113	396	77	335	140	436
Scer_15.126	Spar_15.113	YOL064C	1074	1074	MET22	432	2433	1324	4522	480	2651	1529	5015
Scer_15.127	Spar_15.114	YOL063C	2874	2874	CRT10	202	979	390	900	248	1167	430	1085
Scer_15.128	Spar_15.115	YOL062C	1476	1476	APM4	483	2328	979	2501	411	2043	770	2511
Scer_15.129	Spar_15.116	YOL061W	1485	1485	PRS5	790	3955	1142	3538	577	2896	1018	2824
Scer_15.130	Spar_15.117	YOL060C	2121	2121	MAM3	429	2303	789	1814	249	1479	548	1114
Scer_15.131	Spar_15.118	YOL059W	1323	1320	GPD2	1714	10240	1216	4996	1571	9090	1196	4736
Scer_15.132	Spar_15.119	YOL058W	1263	1263	ARG1	525	2087	724	1576	1178	4573	1468	3425
Scer_15.133	Spar_15.120	YOL057W	2136	2136	NA	553	2815	816	2210	522	2466	758	2105
Scer_15.134	Spar_15.121	YOL056W	912	912	GPM3	167	884	239	753	182	1039	247	746
Scer_15.135	Spar_15.122	NA	1656	1656	NA	66	275	139	401	49	243	131	317
Scer_15.141	Spar_15.129	YOL054W	1221	1224	PSH1	78	571	244	653	172	939	295	765
Scer_15.144	Spar_15.131	YOL052C	1191	1023	SPE2	347	1702	461	1325	167	788	215	648
Scer_15.147	Spar_15.136	YOL049W	1476	1497	GSH2	812	3939	2442	5805	566	2492	2974	6961
Scer_15.150	Spar_15.140	NA	3306	3312	NA	259	1188	485	1179	201	1066	324	1013
Scer_15.151	Spar_15.141	YOL044W	1152	1152	PEX15	51	273	150	320	79	421	172	419
Scer_15.152	Spar_15.142	YOL043C	1143	1143	NTG2	52	321	166	448	84	369	167	390
Scer_15.153	Spar_15.143	YOL042W	1092	1092	NGL1	117	485	228	634	123	529	257	572
Scer_15.154	Spar_15.144	YOL041C	1380	1383	NOP12	693	3970	1021	3042	519	2943	723	2257
Scer_15.157	Spar_15.147	YOL038W	765	765	PRE6	1185	6415	3134	5962	1292	6592	3299	6706
Scer_15.158	Spar_15.148	YOL036W	2286	2286	NA	477	2217	1112	2511	468	2392	1196	2505
Scer_15.159	Spar_15.149	YOL034W	3282	3282	SMC5	169	820	301	652	147	867	327	724
Scer_15.160	Spar_15.150	YOL033W	1611	1608	MSE1	85	392	180	481	210	1026	352	902
Scer_15.161	Spar_15.151	YOL032W	741	741	OPI10	133	664	317	561	253	1039	517	923
Scer_15.162	Spar_15.152	YOL031C	1266	1266	SIL1	326	1683	395	1143	230	931	304	983
Scer_15.163	Spar_15.153	YOL030W	1455	1470	GAS5	1111	5968	1407	3861	1284	7125	1272	4213
Scer_15.166	Spar_15.155	YOL027C	1722	1722	MDM38	702	3391	1236	3260	677	3075	1197	2716
Scer_15.167	Spar_15.156	YOL026C	342	342	MIM1	111	520	253	552	190	910	404	1008
Scer_15.169	Spar_15.158	YOL025W	1983	1983	LAG2	59	328	98	326	67	319	172	478
Scer_15.170	Spar_15.159	YOL024W	519	513	NA	3	11	3	3	11	76	28	73
Scer_15.171	Spar_15.160	YOL023W	2031	2043	IFM1	200	1023	285	767	176	740	245	695
Scer_15.172	Spar_15.161	YOL022C	1227	1227	TSR4	374	2013	588	1558	242	1282	391	1183
Scer_15.174	Spar_15.163	YOL021C	3006	3006	DIS3	463	2504	865	2558	507	3021	944	2796
Scer_15.175	Spar_15.164	YOL020W	1779	1779	TAT2	432	2263	699	2123	1029	4464	1045	3619
Scer_15.178	Spar_15.167	YOL019W	1656	1662	NA	272	1366	301	1144	301	1633	405	1531
Scer_15.179	Spar_15.168	YOL018C	1194	1191	TLG2	201	951	385	888	257	1236	520	1140
Scer_15.180	Spar_15.169	YOL017W	2145	2172	ESC8	107	568	178	391	223	1211	363	857
Scer_15.181	Spar_15.170	YOL016C	1344	1329	CMK2	258	1230	555	2622	271	1252	883	3529
Scer_15.182	Spar_15.171	YOL015W	1761	1755	IRC10	29	158	42	93	10	60	17	87
Scer_15.183	Spar_15.172	YOL014W	375	426	NA	46	281	53	260	72	361	55	172
Scer_15.186	Spar_15.177	YOL013C	1656	1635	HRD1	362	1736	378	1268	264	1318	334	976
Scer_15.187	Spar_15.178	YOL012C	405	405	HTZ1	460	2363	584	1582	476	2559	697	1772
Scer_15.188	Spar_15.179	NA	2061	2049	NA	301	1636	725	1863	429	2270	890	2534
Scer_15.189	Spar_15.180	YOL010W	1104	1104	RCL1	319	1772	542	1841	362	1913	494	1563
Scer_15.190	Spar_15.181	YOL009C	816	816	MDM12	63	268	107	326	82	393	158	373
Scer_15.191	Spar_15.182	NA	624	633	NA	39	278	91	285	100	407	119	443
Scer_15.192	Spar_15.183	YOL007C	1026	1029	CSI2	482	2624	548	1406	310	1742	353	947
Scer_15.193	Spar_15.184	YOL006C	2310	2313	TOP1	464	2771	573	1602	577	3261	812	2028
Scer_15.194	Spar_15.185	YOL005C	363	363	RPB11	235	1235	460	1062	119	760	313	688
Scer_15.196	Spar_15.188	YOL003C	1137	1137	PFA4	137	616	203	511	195	1111	305	738
Scer_15.197	Spar_15.189	YOL002C	954	984	IZH2	383	2928	438	2416	314	2401	396	2407
Scer_15.198	Spar_15.190	YOL001W	882	882	PHO80	123	659	224	478	86	435	118	303
Scer_15.199	Spar_15.193	YOR001W	2202	2202	RRP6	459	2424	848	2361	474	2374	780	1954
Scer_15.200	Spar_15.194	YOR002W	1635	1635	ALG6	609	3098	849	2044	668	3312	949	2235
Scer_15.201	Spar_15.195	YOR003W	1437	1437	YSP3	59	241	105	219	80	401	106	244
Scer_15.203	Spar_15.197	YOR005C	2835	2835	DNL4	52	334	156	427	82	350	117	320
Scer_15.204	Spar_15.198	YOR006C	942	948	TSR3	226	1128	293	802	138	754	223	696
Scer_15.205	Spar_15.199	YOR007C	1041	1041	SGT2	2066	10023	7479	13714	2118	9575	8036	13965
Scer_15.207	Spar_15.202	YOR008C	1137	1113	SLG1	456	2273	873	2794	518	2402	1148	2950
Scer_15.210	Spar_15.204	YOR009W	1464	1305	TIR4	36	808	71	193	43	769	255	685
Scer_15.211	Spar_15.205	YOR010C	756	744	TIR2	34	403	44	102	35	271	64	166
Scer_15.212	Spar_15.206	NA	4185	4185	NA	52	482	86	207	48	455	72	174
Scer_15.216	Spar_15.208	YOR012W	414	678	NA	26	176	26	119	48	303	82	312
Scer_15.218	Spar_15.209	YOR014W	2274	2277	RTS1	613	3132	1124	2850	509	2547	895	2216
Scer_15.220	Spar_15.211	YOR016C	624	624	ERP4	228	1380	367	899	225	1180	300	715
Scer_15.221	Spar_15.212	YOR017W	2403	2409	PET127	223	1058	344	781	190	864	240	681
Scer_15.222	Spar_15.213	YOR018W	2514	2517	ROD1	184	908	311	765	158	752	262	662
Scer_15.223	Spar_15.214	YOR019W	2193	2205	NA	48	197	108	245	123	627	197	569
Scer_15.224	Spar_15.215	YOR020C	321	321	HSP10	1858	8491	3556	7224	1624	7066	3085	6156
Scer_15.226	Spar_15.217	YOR021C	642	642	SFM1	649	3427	865	2376	576	2685	686	1800
Scer_15.227	Spar_15.218	YOR022C	2148	2148	NA	69	328	367	1104	53	277	190	529
Scer_15.228	Spar_15.219	YOR023C	1698	1695	AHC1	177	1038	652	1405	242	1201	687	1434
Scer_15.230	Spar_15.221	YOR025W	1344	1347	HST3	305	1688	358	907	422	2513	575	1364
Scer_15.231	Spar_15.222	YOR026W	1026	1026	BUB3	300	1275	323	762	209	1234	288	681
Scer_15.232	Spar_15.223	YOR027W	1770	1770	STI1	2196	9521	5041	8831	1514	8015	4197	7640
Scer_15.233	Spar_15.224	YOR028C	888	888	CIN5	372	1495	475	1153	48	236	32	64
Scer_15.235	Spar_15.226	YOR030W	1860	1854	DFG16	130	779	254	613	147	753	210	526
Scer_15.236	Spar_15.227	YOR032C	1305	1344	HMS1	45	280	52	144	61	254	65	122
Scer_15.238	Spar_15.229	YOR033C	2109	2109	EXO1	251	1202	298	833	255	1420	417	1005
Scer_15.239	Spar_15.230	YOR034C	2250	2244	AKR2	183	1016	238	647	144	614	168	455
Scer_15.242	Spar_15.235	YOR036W	867	867	PEP12	192	919	380	1175	153	708	258	716
Scer_15.243	Spar_15.236	YOR037W	1101	1101	CYC2	111	511	222	559	28	120	96	225
Scer_15.244	Spar_15.237	YOR038C	2628	2628	HIR2	176	856	291	635	183	932	283	718
Scer_15.245	Spar_15.238	YOR039W	777	777	CKB2	438	2122	685	1542	377	1874	580	1365
Scer_15.246	Spar_15.239	YOR040W	858	906	GLO4	60	232	169	338	47	193	149	346
Scer_15.247	Spar_15.240	YOR042W	1236	1257	CUE5	429	2100	814	2166	576	2876	1172	2813
Scer_15.249	Spar_15.243	YOR044W	474	474	IRC23	127	744	98	294	194	1078	103	382
Scer_15.252	Spar_15.245	YOR046C	1449	1455	DBP5	1102	5714	1441	3822	1239	5738	1742	4257
Scer_15.253	Spar_15.246	YOR047C	1335	1335	STD1	271	1513	346	998	462	2394	467	1510
Scer_15.254	Spar_15.247	YOR048C	3021	3024	RAT1	531	2812	1035	2654	353	1724	660	1735
Scer_15.257	Spar_15.250	YOR051C	1239	1239	ETT1	839	4830	1367	4384	817	4686	985	2901
Scer_15.258	Spar_15.251	YOR052C	453	453	NA	393	1486	1084	2288	471	1924	1364	2572
Scer_15.259	Spar_15.252	YOR054C	2025	1983	VHS3	190	981	307	645	135	701	215	411
Scer_15.260	Spar_15.253	YOR056C	1380	1398	NOB1	411	2341	665	1931	470	2918	779	2270
Scer_15.261	Spar_15.254	YOR057W	1188	1188	SGT1	290	1521	521	1102	165	848	276	743
Scer_15.262	Spar_15.255	YOR058C	2658	2658	ASE1	254	1298	2056	4666	279	1380	389	897
Scer_15.266	Spar_15.259	YOR059C	1353	1353	NA	491	2301	1324	2088	336	1526	772	1362
Scer_15.267	Spar_15.260	YOR060C	774	774	SLD7	41	208	62	240	29	196	60	165
Scer_15.268	Spar_15.261	YOR061W	1020	1020	CKA2	649	3022	899	2757	652	3191	824	2513
Scer_15.269	Spar_15.262	YOR062C	807	807	NA	188	857	183	822	184	857	223	752
Scer_15.270	Spar_15.263	YOR063W	1164	1164	RPL3	15259	79843	19397	53225	14330	69118	19880	53695
Scer_15.271	Spar_15.264	YOR064C	660	657	YNG1	130	593	182	394	109	540	234	445
Scer_15.272	Spar_15.265	YOR065W	930	930	CYT1	1164	4343	1630	3287	1110	4166	1434	2880
Scer_15.273	Spar_15.266	YOR066W	1890	1887	MSA1	128	783	223	673	144	902	202	618
Scer_15.274	Spar_15.267	YOR067C	1734	1734	ALG8	407	2105	540	1370	341	1638	477	1227
Scer_15.275	Spar_15.268	YOR069W	2028	2037	VPS5	306	1497	556	1310	238	1083	346	1016
Scer_15.276	Spar_15.269	YOR070C	1914	1914	GYP1	180	938	332	846	142	697	220	677
Scer_15.284	Spar_15.280	YOR073W	1773	1797	SGO1	315	1346	255	711	238	1156	220	577
Scer_15.285	Spar_15.281	YOR074C	915	915	CDC21	179	969	311	804	250	1333	526	1015
Scer_15.286	Spar_15.282	YOR075W	1038	1038	UFE1	186	1016	278	707	186	776	550	1110
Scer_15.287	Spar_15.283	YOR076C	2244	2244	SKI7	169	926	381	827	207	920	359	826
Scer_15.288	Spar_15.284	YOR077W	699	708	RTS2	64	368	89	229	60	299	70	198
Scer_15.289	Spar_15.285	YOR078W	645	651	BUD21	415	2130	698	2263	364	2096	584	2212
Scer_15.290	Spar_15.286	YOR079C	942	942	ATX2	103	517	172	613	162	758	277	884
Scer_15.291	Spar_15.287	YOR080W	2199	2202	DIA2	96	450	193	510	202	913	340	1038
Scer_15.292	Spar_15.288	NA	2250	2241	NA	191	1179	487	1060	136	683	342	809
Scer_15.294	Spar_15.290	YOR083W	888	882	WHI5	38	171	75	169	30	171	87	217
Scer_15.295	Spar_15.291	YOR084W	1164	1155	LPX1	71	353	144	301	63	339	150	292
Scer_15.296	Spar_15.292	YOR085W	1053	1128	OST3	687	3784	1007	2581	928	4880	1270	3099
Scer_15.297	Spar_15.293	NA	3561	3561	NA	747	3744	954	2096	723	3683	891	2133
Scer_15.299	Spar_15.295	YOR087W	2028	2028	YVC1	188	1039	443	1088	269	1377	439	1062
Scer_15.300	Spar_15.296	YOR089C	633	633	VPS21	459	2498	721	2181	623	3055	770	2138
Scer_15.301	Spar_15.297	YOR090C	1719	1719	PTC5	299	1811	551	1339	502	2553	899	2011
Scer_15.302	Spar_15.298	YOR091W	1038	1038	TMA46	512	2980	881	2403	448	2736	914	2259
Scer_15.303	Spar_15.299	YOR092W	1842	1842	ECM3	229	1051	213	846	129	705	207	543
Scer_15.304	Spar_15.300	YOR093C	4947	5052	NA	252	1125	423	800	222	943	333	725
Scer_15.305	Spar_15.301	YOR094W	552	552	ARF3	128	614	183	524	84	527	135	323
Scer_15.306	Spar_15.302	YOR095C	777	777	RKI1	437	1965	443	1276	523	2435	621	1671
Scer_15.308	Spar_15.304	YOR097C	528	519	NA	102	512	231	558	29	176	40	209
Scer_15.309	Spar_15.305	YOR098C	3231	3279	NUP1	579	2766	953	2532	544	2862	941	2399
Scer_15.310	Spar_15.306	YOR099W	1182	1182	KTR1	849	3868	971	2810	822	4426	1170	3326
Scer_15.311	Spar_15.307	YOR100C	984	984	CRC1	23	111	28	171	14	109	29	153
Scer_15.312	Spar_15.308	YOR101W	930	942	RAS1	355	1851	360	1252	611	2736	546	1329
Scer_15.313	Spar_15.309	YOR103C	393	393	OST2	344	1955	422	1106	367	1905	470	1230
Scer_15.314	Spar_15.310	YOR104W	849	834	PIN2	68	420	123	478	119	731	225	739
Scer_15.315	Spar_15.311	YOR106W	852	852	VAM3	194	840	237	633	112	595	138	414
Scer_15.316	Spar_15.312	YOR107W	930	1059	RGS2	43	256	62	475	86	447	52	403
Scer_15.317	Spar_15.313	NA	1815	1815	NA	757	4362	816	2194	494	2351	319	928
Scer_15.318	Spar_15.314	NA	3324	3330	NA	280	1445	573	1342	267	1479	645	1632
Scer_15.319	Spar_15.315	YOR110W	1308	1311	TFC7	206	1034	350	1012	195	961	305	842
Scer_15.32	Spar_15.21	YOL149W	696	696	DCP1	315	1698	295	660	276	1482	279	704
Scer_15.320	Spar_15.316	YOR111W	699	735	NA	30	132	66	247	34	158	72	238
Scer_15.321	Spar_15.317	YOR112W	2286	2286	CEX1	306	1654	449	1085	418	2029	578	1583
Scer_15.322	Spar_15.318	YOR113W	2745	2724	AZF1	80	498	211	531	83	396	164	452
Scer_15.323	Spar_15.319	YOR114W	885	885	NA	43	241	68	137	67	274	67	169
Scer_15.324	Spar_15.320	YOR115C	807	807	TRS33	257	1394	405	1084	257	1451	416	1173
Scer_15.33	Spar_15.22	YOL148C	1815	1812	SPT20	212	1141	476	1155	244	1216	496	1270
Scer_15.334	Spar_4.728	YOR126C	717	717	IAH1	101	466	184	438	114	616	217	554
Scer_15.335	Spar_4.729	YOR127W	3024	3021	RGA1	262	1371	471	1241	200	1034	322	878
Scer_15.336	Spar_4.730	YOR128C	1716	1716	ADE2	977	4405	1111	5128	1456	6300	1480	5743
Scer_15.337	Spar_4.731	YOR129C	2682	2694	AFI1	131	663	238	488	101	401	134	338
Scer_15.338	Spar_4.732	YOR130C	879	879	ORT1	112	442	170	408	109	538	263	663
Scer_15.34	Spar_15.23	YOL147C	711	711	PEX11	145	702	269	774	96	539	168	581
Scer_15.340	Spar_4.734	YOR131C	657	657	NA	162	1009	310	887	138	789	277	749
Scer_15.341	Spar_4.735	YOR132W	1656	1653	VPS17	229	1249	407	1132	261	1377	493	1371
Scer_15.343	Spar_15.325	YOR134W	1230	1206	BAG7	29	120	37	116	71	282	33	674
Scer_15.344	Spar_15.326	YOR136W	1110	1110	IDH2	2863	13196	2775	8236	1650	7318	1945	5696
Scer_15.345	Spar_15.327	YOR137C	1869	1881	SIA1	151	780	167	688	215	1080	208	885
Scer_15.346	Spar_15.328	YOR138C	2016	2022	RUP1	260	1268	524	1273	214	1099	465	1217
Scer_15.347	Spar_15.329	YOR140W	2301	2307	SFL1	183	946	412	1051	197	1038	393	1085
Scer_15.348	Spar_15.330	YOR141C	2646	2643	ARP8	278	1412	586	1593	358	1761	650	1744
Scer_15.349	Spar_15.331	YOR142W	990	990	LSC1	737	3396	1120	2902	637	3047	1194	3013
Scer_15.35	Spar_15.24	YOL146W	585	579	PSF3	130	664	170	378	108	563	176	459
Scer_15.36	Spar_15.25	YOL145C	3234	3234	CTR9	762	3508	1034	2819	683	3367	1077	2602
Scer_15.362	Spar_15.337	YOR143C	960	960	THI80	189	862	281	796	285	1405	409	927
Scer_15.363	Spar_15.338	YOR144C	2376	2376	ELG1	139	644	218	548	116	636	205	550
Scer_15.364	Spar_15.339	YOR145C	825	825	PNO1	733	3951	1046	3144	739	4291	1065	3213
Scer_15.365	Spar_15.340	YOR147W	1869	1869	MDM32	228	1127	364	1030	232	1233	349	1174
Scer_15.366	Spar_15.341	YOR148C	558	561	SPP2	111	592	144	403	143	816	175	487
Scer_15.367	Spar_15.342	YOR149C	1548	1548	SMP3	120	613	235	591	73	505	179	484
Scer_15.368	Spar_15.343	YOR150W	492	492	MRPL23	261	1364	524	1105	328	1601	483	1032
Scer_15.369	Spar_15.344	YOR207C	3675	3675	RET1	1285	6322	2483	5146	1045	5149	2109	4634
Scer_15.37	Spar_15.26	YOL144W	1455	1449	NOP8	174	1047	271	857	322	1648	425	1210
Scer_15.370	Spar_15.345	YOR152C	771	771	NA	63	341	1295	2145	71	262	275	626
Scer_15.371	Spar_15.346	YOR011W	4536	4536	AUS1	1952	9619	37649	82509	1538	7250	31137	68234
Scer_15.372	Spar_15.347	YOR154W	1764	1761	SLP1	146	685	161	418	234	1297	315	936
Scer_15.373	Spar_15.348	YOR155C	1353	1353	ISN1	183	924	369	836	293	1463	522	1335
Scer_15.374	Spar_15.349	YOR156C	2181	2172	NFI1	43	304	137	393	82	312	151	434
Scer_15.375	Spar_15.350	YOR157C	786	786	PUP1	557	3183	1746	3470	1281	6300	2900	5931
Scer_15.376	Spar_15.351	YOR158W	957	954	PET123	464	2235	680	1769	737	3324	922	2411
Scer_15.378	Spar_15.353	YOR160W	2919	2919	MTR10	285	1487	468	1120	289	1573	421	1024
Scer_15.379	Spar_15.354	YOR161C	1620	1620	PNS1	519	1907	229	618	380	1363	102	250
Scer_15.38	Spar_15.27	YOL143C	510	510	RIB4	2039	12595	3879	13141	1724	10858	5252	15832
Scer_15.381	Spar_15.355	YOR162C	2433	2445	YRR1	147	691	1405	2779	105	595	1690	3195
Scer_15.382	Spar_15.356	YOR163W	567	567	DDP1	120	751	293	750	249	1240	683	1118
Scer_15.383	Spar_15.357	YOR164C	939	939	GET4	434	2202	530	1396	348	1836	496	1224
Scer_15.384	Spar_15.358	YOR165W	2331	2328	SEY1	512	2610	978	2295	527	2529	832	2174
Scer_15.385	Spar_15.359	YOR166C	1377	1371	SWT1	164	912	242	808	199	1066	317	930
Scer_15.388	Spar_15.361	YOR168W	2430	2430	GLN4	1346	6878	1889	5113	1046	5019	1612	4337
Scer_15.389	Spar_15.363	NA	1875	1875	NA	335	1763	736	2002	219	1459	552	1440
Scer_15.39	Spar_15.28	NA	723	723	NA	291	1559	407	1290	358	2007	664	2056
Scer_15.390	Spar_15.364	YOR172W	2361	2376	YRM1	163	767	301	845	282	1480	620	1285
Scer_15.391	Spar_15.365	YOR173W	1062	1077	DCS2	322	1113	168	322	215	729	174	372
Scer_15.392	Spar_15.366	YOR174W	855	855	MED4	161	922	317	851	112	587	189	517
Scer_15.393	Spar_15.367	YOR175C	1860	1860	ALE1	570	3376	770	2238	246	1335	358	1036
Scer_15.394	Spar_15.368	YOR176W	1182	1182	HEM15	436	2048	497	1434	293	1513	429	1411
Scer_15.40	Spar_15.29	YOL141W	2088	2130	PPM2	20	103	32	163	60	291	111	337
Scer_15.402	Spar_15.374	YOR177C	1395	1395	MPC54	8	48	3	21	34	204	65	146
Scer_15.403	Spar_15.375	YOR178C	2382	2394	GAC1	235	971	91	378	377	1479	211	1158
Scer_15.404	Spar_15.376	YOR179C	567	558	SYC1	68	419	90	290	79	392	245	705
Scer_15.405	Spar_15.377	YOR180C	816	816	DCI1	86	368	77	158	49	171	65	183
Scer_15.406	Spar_15.378	YOR181W	1902	2253	LAS17	96	479	204	431	150	773	276	740
Scer_15.409	Spar_15.381	YOR184W	1188	1188	SER1	1141	5861	1638	5659	1578	8071	2011	7062
Scer_15.41	Spar_15.30	YOL140W	1272	1272	ARG8	121	640	211	478	244	1343	325	935
Scer_15.410	Spar_15.382	YOR185C	663	663	GSP2	220	1150	264	469	404	1828	332	663
Scer_15.411	Spar_15.383	YOR186W	435	435	NA	8	23	1	8	4	21	9	27
Scer_15.412	Spar_15.384	YOR187W	1314	1314	TUF1	2530	11540	2782	6193	2716	11954	4607	8510
Scer_15.413	Spar_15.385	YOR188W	3414	3441	MSB1	228	1166	328	898	238	1136	333	778
Scer_15.414	Spar_15.386	YOR189W	351	351	IES4	131	754	204	538	221	1234	354	856
Scer_15.415	Spar_15.387	YOR190W	1338	1338	SPR1	26	141	26	105	22	108	38	141
Scer_15.416	Spar_15.388	YOR191W	4860	4857	ULS1	236	1179	478	1087	322	1675	533	1208
Scer_15.42	Spar_15.31	YOL139C	642	642	CDC33	2116	10928	2861	7373	2590	13353	3450	8572
Scer_15.43	Spar_15.32	YOL138C	4026	4020	RTC1	92	486	194	490	104	602	285	748
Scer_15.430	Spar_15.400	YOR193W	1131	1128	PEX27	117	445	117	310	186	912	270	696
Scer_15.431	Spar_15.401	YOR194C	861	861	TOA1	504	2526	753	1942	460	2397	718	1661
Scer_15.432	Spar_15.402	YOR195W	2466	2571	SLK19	339	1540	483	1000	372	1719	506	1110
Scer_15.433	Spar_15.403	YOR196C	1245	1266	LIP5	394	2115	636	1859	516	2420	710	2050
Scer_15.434	Spar_15.404	YOR197W	1299	1344	MCA1	479	2688	1120	2997	647	3340	1268	3474
Scer_15.435	Spar_15.405	YOR198C	1413	1413	BFR1	1986	10831	3621	7569	3024	15291	4726	10109
Scer_15.437	Spar_15.407	YOR201C	1239	1239	MRM1	325	1561	494	1554	335	1436	465	1470
Scer_15.44	Spar_15.33	YOL137W	1494	1599	BSC6	215	1036	330	790	356	1881	660	1551
Scer_15.440	Spar_15.410	NA	1815	1821	NA	678	3170	1402	3557	625	3429	1545	4035
Scer_15.441	Spar_15.411	YOR205C	1671	1671	GEP3	209	1073	324	985	359	1797	587	1523
Scer_15.442	Spar_15.412	YOR206W	2133	2124	NOC2	842	4522	1197	3895	828	4312	1230	3733
Scer_15.443	Spar_15.413	YOR151C	3450	3450	RPB2	468	2339	723	2100	533	2646	793	2326
Scer_15.444	Spar_15.414	YOR208W	2253	2256	PTP2	134	769	261	956	158	743	249	979
Scer_15.445	Spar_15.415	YOR209C	1290	1290	NPT1	795	4431	1253	4034	442	2314	684	2051
Scer_15.447	Spar_15.417	YOR211C	2646	2703	MGM1	234	1143	429	829	356	1708	602	1244
Scer_15.448	Spar_15.418	YOR212W	1272	1272	STE4	14	87	26	101	15	97	19	46
Scer_15.449	Spar_15.419	YOR213C	747	774	SAS5	116	465	155	463	73	394	160	393
Scer_15.45	Spar_15.34	YOL136C	1194	1194	PFK27	321	1746	586	1879	169	864	355	1260
Scer_15.450	Spar_15.420	YOR214C	711	711	NA	0	6	1	9	4	15	2	8
Scer_15.451	Spar_15.421	YOR215C	558	558	AIM41	198	950	273	802	222	1048	278	879
Scer_15.452	Spar_15.422	YOR216C	1455	1458	RUD3	384	1922	582	1377	373	1814	585	1456
Scer_15.453	Spar_15.423	YOR217W	2586	2586	RFC1	560	2561	754	1917	302	1540	512	1388
Scer_15.454	Spar_15.424	YOR219C	2796	2796	STE13	304	1330	397	1041	150	670	268	744
Scer_15.455	Spar_15.425	YOR220W	798	870	RCN2	242	1130	427	1256	220	973	513	1267
Scer_15.457	Spar_15.427	YOR222W	924	924	ODC2	292	1313	541	1663	420	1643	793	2547
Scer_15.458	Spar_15.428	YOR223W	879	882	NA	102	505	133	323	152	801	215	538
Scer_15.459	Spar_15.429	YOR224C	441	441	RPB8	1295	6727	1554	3549	376	2072	629	1462
Scer_15.46	Spar_15.35	YOL135C	669	669	MED7	91	542	170	432	103	642	191	440
Scer_15.461	Spar_15.433	YOR226C	471	471	ISU2	72	520	521	1178	92	568	759	1609
Scer_15.462	Spar_15.434	NA	3741	3738	NA	470	2199	1300	2345	469	2224	1332	2462
Scer_15.463	Spar_15.435	YOR228C	909	909	NA	36	231	67	204	57	262	83	305
Scer_15.464	Spar_15.436	YOR229W	1404	1392	WTM2	97	713	125	386	130	930	150	526
Scer_15.465	Spar_15.437	YOR230W	1314	1314	WTM1	1357	8843	1140	3689	1204	8339	733	3463
Scer_15.466	Spar_15.438	YOR231W	1527	1524	MKK1	249	1177	490	945	182	862	1009	1962
Scer_15.467	Spar_15.439	YOR232W	687	687	MGE1	1001	5276	1336	3416	1109	6013	1454	3944
Scer_15.468	Spar_15.440	YOR233W	2403	2430	KIN4	213	1080	414	993	213	1006	339	929
Scer_15.47	Spar_15.37	YOL133W	366	366	HRT1	161	816	284	649	184	1025	307	842
Scer_15.471	Spar_15.442	YOR236W	636	636	DFR1	142	724	180	566	216	994	451	1116
Scer_15.472	Spar_15.443	YOR237W	1305	1302	HES1	17	150	3	25	43	246	34	89
Scer_15.477	Spar_15.448	YOR242C	1116	1116	SSP2	33	147	23	45	77	398	75	164
Scer_15.478	Spar_15.449	YOR243C	2031	2031	PUS7	469	2486	660	2205	415	2177	543	1703
Scer_15.479	Spar_15.450	YOR244W	1338	1341	ESA1	289	1310	393	1126	151	944	279	799
Scer_15.48	Spar_15.38	YOL132W	1416	1413	GAS4	10	29	20	31	6	29	6	18
Scer_15.480	Spar_15.451	YOR245C	1257	1257	DGA1	151	730	219	673	170	897	297	910
Scer_15.481	Spar_15.452	YOR246C	993	981	ENV9	542	2907	727	1914	485	2644	690	1834
Scer_15.482	Spar_15.453	YOR247W	633	618	SRL1	1405	7578	1745	3561	1366	7450	1667	3975
Scer_15.483	Spar_15.454	YOR249C	2058	2061	APC5	85	345	127	321	88	479	170	497
Scer_15.484	Spar_15.455	YOR250C	1338	1338	CLP1	102	489	223	580	173	838	292	791
Scer_15.485	Spar_15.456	YOR251C	915	915	TUM1	338	1686	566	1259	545	2914	951	2302
Scer_15.486	Spar_15.457	YOR252W	537	537	TMA16	238	1246	309	900	248	1322	346	1013
Scer_15.487	Spar_15.458	YOR253W	531	531	NAT5	212	1089	306	759	180	868	337	886
Scer_15.488	Spar_15.459	YOR254C	1992	1992	SEC63	1258	6169	1515	4102	1324	6591	1727	4392
Scer_15.489	Spar_15.460	YOR255W	837	834	OSW1	4	1	2	3	2	18	0	15
Scer_15.49	Spar_15.39	YOL131W	327	327	NA	2	13	24	6	19	97	103	150
Scer_15.490	Spar_15.461	NA	2430	2433	NA	237	1011	611	1782	320	1742	688	1871
Scer_15.491	Spar_15.462	YOR257W	486	486	CDC31	142	673	356	970	176	815	347	813
Scer_15.492	Spar_15.463	YOR258W	654	657	HNT3	18	92	56	161	82	370	119	240
Scer_15.493	Spar_15.464	YOR259C	1314	1314	RPT4	1594	7412	3749	8271	1186	5761	2649	6592
Scer_15.494	Spar_15.465	YOR260W	1737	1737	GCD1	855	4585	1531	3078	1145	5702	1910	4040
Scer_15.495	Spar_15.466	YOR261C	1017	1011	RPN8	1263	5824	2960	6035	1338	6080	2878	6321
Scer_15.496	Spar_15.467	YOR262W	1044	1044	GPN2	195	1091	538	1236	239	1136	555	1335
Scer_15.498	Spar_15.471	YOR265W	321	321	RBL2	185	844	332	712	245	1212	495	1097
Scer_15.499	Spar_15.472	YOR266W	1272	1269	PNT1	104	496	234	624	66	259	147	464
Scer_15.50	Spar_15.40	NA	2580	2580	NA	463	2226	736	2267	335	1795	672	2042
Scer_15.500	Spar_15.473	YOR267C	2280	2196	HRK1	349	1778	876	2062	355	1686	719	2018
Scer_15.502	Spar_15.475	YOR269W	1485	1485	PAC1	88	483	141	361	92	548	125	317
Scer_15.503	Spar_15.476	NA	2523	2523	NA	2475	11993	2775	7080	1983	9438	2151	5601
Scer_15.504	Spar_15.477	YOR271C	984	984	FSF1	442	2486	971	2600	339	1988	764	2011
Scer_15.505	Spar_15.478	YOR272W	1383	1380	YTM1	570	3133	814	2479	565	2947	844	2448
Scer_15.506	Spar_15.479	YOR273C	1980	1980	TPO4	672	2451	989	2864	89	390	187	748
Scer_15.507	Spar_15.480	YOR274W	1287	1287	MOD5	88	516	245	837	99	459	198	591
Scer_15.508	Spar_15.481	YOR275C	1986	1980	RIM20	300	1354	462	1194	160	701	290	652
Scer_15.509	Spar_15.482	YOR276W	486	486	CAF20	932	4821	1177	3251	1063	5294	1316	3788
Scer_15.51	Spar_15.41	YOL129W	555	555	VPS68	443	2344	657	1834	393	1903	706	1686
Scer_15.510	Spar_15.483	YOR278W	828	828	HEM4	85	420	192	490	93	482	161	564
Scer_15.511	Spar_15.484	YOR279C	933	933	RFM1	57	256	114	287	63	244	82	239
Scer_15.512	Spar_15.485	YOR280C	801	801	FSH3	101	586	203	548	59	393	210	444
Scer_15.513	Spar_15.486	YOR281C	861	861	PLP2	413	1854	541	1535	268	1545	421	1179
Scer_15.515	Spar_15.488	YOR283W	693	693	NA	252	1573	335	1100	242	1379	331	1190
Scer_15.516	Spar_15.489	YOR284W	732	732	HUA2	31	176	54	118	40	226	87	161
Scer_15.517	Spar_15.490	YOR285W	420	420	RDL1	788	3498	1202	2761	225	923	314	718
Scer_15.518	Spar_15.491	YOR286W	450	450	RDL2	426	2074	575	1534	237	1223	413	1032
Scer_15.519	Spar_15.492	YOR287C	903	903	RRP36	125	829	143	634	276	1511	332	1082
Scer_15.52	Spar_15.42	YOL128C	1128	1128	YGK3	33	180	46	223	79	563	147	381
Scer_15.520	Spar_15.493	YOR288C	957	957	MPD1	258	1088	194	442	163	807	136	366
Scer_15.521	Spar_15.494	YOR289W	756	714	NA	84	278	117	288	115	491	94	327
Scer_15.524	Spar_15.499	YOR291W	4419	4419	YPK9	426	2024	520	1109	399	1757	549	1182
Scer_15.525	Spar_15.500	YOR292C	930	930	NA	131	613	140	352	178	920	366	826
Scer_15.528	Spar_15.502	YOR294W	612	612	RRS1	401	2354	599	2086	333	2123	621	2137
Scer_15.529	Spar_15.503	YOR295W	687	690	UAF30	37	196	69	252	62	271	136	450
Scer_15.530	Spar_15.504	YOR296W	3870	3870	NA	61	264	134	363	197	1017	319	737
Scer_15.531	Spar_15.505	YOR297C	579	579	TIM18	152	734	205	588	303	1377	380	997
Scer_15.532	Spar_15.506	YOR298W	1440	1440	MUM3	60	140	37	66	39	180	47	68
Scer_15.533	Spar_15.507	YOR298C-A	456	456	MBF1	2113	9081	2898	5365	2901	14198	4130	7730
Scer_15.534	Spar_15.508	NA	2241	2235	NA	336	1621	545	1721	404	2112	668	1853
Scer_15.536	Spar_15.510	YOR301W	1308	1287	RAX1	81	458	193	468	159	785	203	575
Scer_15.539	Spar_15.512	YOR303W	1236	1236	CPA1	1031	5217	2657	7464	609	2957	1605	4703
Scer_15.54	Spar_15.44	YOL126C	1134	1272	MDH2	607	3644	1045	4191	785	4446	1904	7715
Scer_15.540	Spar_15.513	NA	3363	3363	NA	372	1843	540	1224	268	1307	367	827
Scer_15.542	Spar_15.515	YOR305W	729	729	RRG7	234	1472	346	903	111	536	210	453
Scer_15.543	Spar_15.516	YOR306C	1566	1566	MCH5	259	1327	249	976	223	1356	387	1060
Scer_15.544	Spar_15.517	YOR307C	1362	1359	SLY41	380	1928	354	1275	203	1148	268	639
Scer_15.545	Spar_15.518	YOR308C	1764	1767	SNU66	95	489	180	484	73	385	149	607
Scer_15.546	Spar_15.521	YOR310C	1536	1623	NOP58	1783	9658	2650	7832	3009	15265	3896	11271
Scer_15.547	Spar_15.522	YOR311C	873	873	DGK1	359	1897	587	1571	486	2582	797	2221
Scer_15.55	Spar_15.45	YOL125W	1431	1431	TRM13	198	937	280	978	378	2083	558	1855
Scer_15.550	Spar_15.525	YOR313C	1017	1017	SPS4	37	183	52	158	89	417	75	143
Scer_15.553	Spar_15.528	YOR315W	1041	1065	SFG1	234	1391	386	1015	322	1863	472	1265
Scer_15.554	Spar_15.529	YOR316C	1320	1320	COT1	245	1193	440	1213	198	1098	607	1811
Scer_15.556	Spar_15.530	NA	2103	2103	NA	1189	5028	811	2337	868	3440	1006	2112
Scer_15.558	Spar_15.533	YOR319W	642	642	HSH49	175	941	270	680	335	1908	508	1277
Scer_15.559	Spar_15.534	YOR320C	1476	1476	GNT1	462	2438	655	1709	606	3303	929	2263
Scer_15.56	Spar_15.46	YOL124C	1302	1302	TRM11	398	2163	513	1735	198	1041	308	1069
Scer_15.560	Spar_15.535	NA	2262	2262	NA	218	1141	270	785	120	608	93	291
Scer_15.561	Spar_15.536	YOR322C	2457	2457	LDB19	351	1580	623	1595	504	2290	813	1809
Scer_15.562	Spar_15.537	YOR323C	1371	1425	PRO2	695	3990	1544	3344	677	3369	954	2595
Scer_15.563	Spar_15.538	YOR324C	1809	1803	FRT1	78	438	110	372	157	847	294	697
Scer_15.564	Spar_15.539	NA	4725	4725	NA	1401	6620	2210	4892	966	4930	1690	3464
Scer_15.565	Spar_15.540	YOR327C	348	348	SNC2	331	1627	615	1800	317	1654	572	1997
Scer_15.566	Spar_15.541	NA	4695	4698	NA	103	509	375	636	66	375	1149	2546
Scer_15.567	Spar_15.542	YOR329C	2619	2634	SCD5	235	1060	426	1162	296	1366	561	1531
Scer_15.569	Spar_15.544	YOR330C	3765	3774	MIP1	192	1116	402	1270	221	1027	363	1257
Scer_15.57	Spar_15.47	YOL123W	1605	1602	HRP1	2000	7910	1883	3788	1606	7020	1672	3541
Scer_15.570	Spar_15.545	YOR332W	702	702	VMA4	1649	10190	2787	6761	1215	7323	2024	4937
Scer_15.571	Spar_15.546	YOR334W	1413	1413	MRS2	175	873	189	596	177	988	196	677
Scer_15.572	Spar_15.547	YOR335C	2877	2877	ALA1	1316	6796	2381	6387	1327	6803	1971	5541
Scer_15.573	Spar_15.548	YOR336W	4098	4098	KRE5	117	515	397	921	126	555	256	722
Scer_15.574	Spar_15.549	YOR337W	2280	2280	TEA1	133	719	218	756	70	361	160	566
Scer_15.575	Spar_15.550	YOR338W	1092	1092	NA	20	145	60	725	24	147	42	645
Scer_15.576	Spar_15.551	YOR339C	471	471	UBC11	10	17	10	31	9	28	16	17
Scer_15.577	Spar_15.552	YOR340C	981	981	RPA43	338	1922	496	1564	477	2625	709	2301
Scer_15.578	Spar_15.553	YOR341W	4995	4998	RPA190	1365	7332	1909	4774	1331	6833	1902	4721
Scer_15.579	Spar_15.554	YOR342C	960	960	NA	413	2367	517	1549	575	3005	616	1973
Scer_15.58	Spar_15.48	YOL122C	1728	1746	SMF1	277	1540	247	657	348	1617	308	858
Scer_15.589	Spar_15.562	YOR344C	876	876	TYE7	344	1898	361	1799	270	1632	276	1405
Scer_15.595	Spar_15.565	YOR346W	2958	2958	REV1	146	688	175	515	330	1311	311	677
Scer_15.596	Spar_15.566	NA	1521	1521	NA	173	680	91	499	277	1304	426	1538
Scer_15.597	Spar_15.567	YOR348C	1884	1890	PUT4	27	76	39	160	62	244	190	469
Scer_15.598	Spar_15.568	YOR349W	3045	3054	CIN1	138	511	168	382	76	303	129	348
Scer_15.599	Spar_15.569	YOR350C	1992	1992	MNE1	123	688	268	590	207	1149	371	870
Scer_15.600	Spar_15.570	YOR351C	1494	1494	MEK1	8	44	11	13	18	61	16	25
Scer_15.601	Spar_15.571	YOR352W	1032	1029	TFB6	132	650	213	453	87	551	140	397
Scer_15.602	Spar_15.572	YOR353C	2376	2388	SOG2	232	1203	426	1009	222	934	344	797
Scer_15.603	Spar_15.573	YOR354C	2079	2163	MSC6	648	2947	903	2106	430	2052	638	1910
Scer_15.604	Spar_15.574	YOR355W	1569	1578	GDS1	1231	5820	1949	3565	1070	4987	1714	3458
Scer_15.605	Spar_15.575	YOR356W	1896	1896	CIR2	315	1484	590	1777	435	2086	826	2319
Scer_15.606	Spar_15.576	YOR357C	489	489	SNX3	237	1029	315	749	173	1000	342	815
Scer_15.607	Spar_15.577	YOR358W	729	732	HAP5	69	332	131	378	86	550	278	795
Scer_15.608	Spar_15.578	YOR359W	1572	1587	VTS1	161	1062	245	1046	200	1170	285	1030
Scer_15.609	Spar_15.579	YOR360C	1581	1581	PDE2	453	2300	667	2468	580	2956	792	2704
Scer_15.61	Spar_15.51	YOL119C	1506	1506	MCH4	200	937	1635	3517	514	2586	703	1331
Scer_15.610	Spar_15.580	YOR361C	2292	2181	PRT1	2424	11803	3422	9263	1850	9774	3024	8049
Scer_15.611	Spar_15.581	YOR362C	867	867	PRE10	1167	5564	2583	5969	1159	5801	2865	6132
Scer_15.612	Spar_15.584	NA	2991	2991	NA	123	617	258	719	106	414	146	440
Scer_15.613	Spar_15.585	YOR365C	2112	2112	NA	78	291	85	189	125	562	209	450
Scer_15.614	Spar_15.586	YOR367W	603	603	SCP1	168	690	285	662	145	710	311	776
Scer_15.615	Spar_15.587	YOR368W	1206	1206	RAD17	96	400	140	377	53	327	135	286
Scer_15.616	Spar_15.588	YOR369C	432	432	RPS12	12347	61600	14604	39944	12857	65876	14684	40399
Scer_15.617	Spar_15.589	YOR370C	1812	1812	MRS6	757	3940	997	3343	607	3301	817	2407
Scer_15.618	Spar_15.590	YOR371C	2694	2691	GPB1	79	373	173	422	120	722	217	686
Scer_15.619	Spar_15.591	YOR372C	1665	1668	NDD1	194	1058	246	678	207	1137	228	669
Scer_15.620	Spar_15.592	YOR373W	2556	2508	NUD1	155	881	230	540	173	844	309	637
Scer_15.621	Spar_15.593	NA	1560	1560	NA	770	3815	1177	3778	722	3306	1064	4153
Scer_15.622	Spar_15.594	NA	1365	1365	NA	3629	17189	12658	28048	2980	14992	11481	25613
Scer_15.625	Spar_15.596	YOR377W	1578	1578	ATF1	254	1578	250	880	153	880	156	471
Scer_15.626	Spar_15.597	YOR378W	1548	1548	NA	26	133	68	134	21	81	31	83
Scer_15.627	Spar_15.598	YOR380W	1641	1638	RDR1	56	359	147	261	156	652	181	495
Scer_15.628	Spar_15.599	NA	2136	2136	NA	45	162	112	268	67	331	150	436
Scer_15.63	Spar_15.53	YOL117W	1938	1938	RRI2	24	210	112	250	157	632	175	477
Scer_15.64	Spar_15.54	YOL116W	1149	1146	MSN1	114	546	224	633	143	638	258	607
Scer_15.65	Spar_15.55	YOL115W	1755	1758	PAP2	321	1703	449	1237	446	2201	579	1752
Scer_15.66	Spar_15.56	YOL114C	609	609	NA	7	46	13	54	25	139	48	151
Scer_15.67	Spar_15.57	YOL113W	1968	1968	SKM1	186	793	378	1086	191	1000	242	1051
Scer_15.68	Spar_15.58	YOL112W	1479	1479	MSB4	234	1253	343	945	306	1702	551	1209
Scer_15.69	Spar_15.59	YOL111C	639	645	MDY2	217	1120	262	632	368	1772	484	1125
Scer_15.70	Spar_15.60	YOL110W	714	714	SHR5	61	366	151	349	64	344	119	297
Scer_15.71	Spar_15.61	YOL109W	342	342	ZEO1	4909	22171	4847	8781	4693	21474	5217	10138
Scer_15.73	Spar_15.66	YOL108C	456	453	INO4	90	542	142	307	51	306	96	201
Scer_15.74	Spar_15.67	YOL107W	1029	1029	NA	88	347	88	216	170	800	236	523
Scer_15.77	Spar_15.71	YOL105C	1671	1644	WSC3	183	1053	225	654	140	686	182	490
Scer_15.78	Spar_15.72	YOL104C	1059	1059	NDJ1	31	169	18	26	12	29	79	43
Scer_15.86	Spar_15.73	NA	1830	1830	NA	456	2205	880	2063	718	3773	1012	2430
Scer_15.87	Spar_15.74	YOL102C	693	693	TPT1	161	847	245	606	222	1080	226	595
Scer_15.88	Spar_15.75	YOL101C	939	939	IZH4	143	1493	54	922	165	1520	64	924
Scer_15.89	Spar_15.76	YOL100W	3246	3249	PKH2	343	1590	1364	2365	376	1855	618	1317
Scer_15.90	Spar_15.77	YOL098C	3114	3114	NA	445	2308	1355	2977	348	1773	1135	2522
Scer_15.92	Spar_15.79	YOL097C	1299	1299	WRS1	1269	6723	1829	5224	1007	5686	1540	4283
Scer_15.93	Spar_15.80	YOL096C	939	939	COQ3	140	625	179	600	280	1445	309	896
Scer_15.94	Spar_15.81	YOL095C	2121	2124	HMI1	77	362	145	352	54	223	94	242
Scer_15.95	Spar_15.82	YOL094C	972	972	RFC4	211	986	416	963	264	1401	390	1135
Scer_15.96	Spar_15.83	YOL093W	882	882	TRM10	186	1004	350	965	201	1111	292	928
Scer_15.97	Spar_15.84	YOL092W	927	927	YPQ1	630	3019	685	2137	426	2097	605	1506
Scer_15.98	Spar_15.85	YOL091W	1830	1836	SPO21	23	80	10	39	1	35	12	29
Scer_15.99	Spar_15.86	YOL090W	2895	2895	MSH2	317	1692	552	1274	341	1786	625	1257
Scer_16.100	Spar_16.119	YPL204W	1485	1485	HRR25	655	3644	1102	3253	681	3725	1117	3585
Scer_16.101	Spar_16.120	YPL203W	1143	1143	TPK2	271	1408	436	1204	260	1143	289	959
Scer_16.102	Spar_16.121	YPL202C	1251	1242	AFT2	193	929	340	1094	119	503	224	596
Scer_16.103	Spar_16.122	YPL201C	1386	1395	YIG1	8	32	8	16	9	34	7	40
Scer_16.104	Spar_16.123	YPL200W	471	471	CSM4	2	12	2	6	1	9	0	5
Scer_16.105	Spar_16.124	YPL199C	723	723	NA	275	1776	433	1126	511	2734	692	1598
Scer_16.107	Spar_16.126	YPL196W	822	798	OXR1	119	581	245	616	179	890	362	910
Scer_16.108	Spar_16.127	YPL195W	2799	2796	APL5	463	2296	885	1879	304	1506	549	1325
Scer_16.109	Spar_16.128	YPL194W	1839	1839	DDC1	49	214	95	216	65	372	142	277
Scer_16.110	Spar_16.129	YPL193W	1146	1146	RSA1	177	924	259	709	146	775	234	739
Scer_16.111	Spar_16.130	YPL192C	402	402	PRM3	63	199	46	102	55	344	113	268
Scer_16.112	Spar_16.131	YPL191C	1083	1083	NA	49	230	105	231	30	95	51	120
Scer_16.113	Spar_16.132	YPL190C	2409	2436	NAB3	682	2961	1357	2803	713	3514	1691	3276
Scer_16.115	Spar_16.134	YPL189W	1824	1824	GUP2	49	245	25	93	42	201	41	63
Scer_16.116	Spar_16.135	YPL188W	1245	1245	POS5	253	1101	331	835	185	803	219	659
Scer_16.118	Spar_16.138	YPL186C	915	909	UIP4	89	319	26	80	108	367	61	163
Scer_16.120	Spar_16.139	YPL184C	1839	1851	MRN1	344	1936	580	1418	446	2061	727	1499
Scer_16.122	Spar_16.141	YPL183C	3042	3042	RTT10	496	2751	712	2074	447	2316	557	1766
Scer_16.123	Spar_16.143	YPL181W	1521	1530	CTI6	434	1878	602	2119	161	951	293	1002
Scer_16.124	Spar_16.144	YPL180W	2400	2403	TCO89	179	919	334	867	188	914	332	849
Scer_16.125	Spar_16.145	YPL179W	1650	1653	PPQ1	621	2845	1093	3235	883	4969	1759	4415
Scer_16.130	Spar_16.149	YPL178W	627	627	CBC2	539	2591	685	1788	489	2202	693	1753
Scer_16.131	Spar_16.150	YPL177C	921	891	CUP9	467	2529	977	3066	494	2596	524	2223
Scer_16.132	Spar_16.151	NA	2352	2352	NA	318	1463	422	1130	354	1763	450	1319
Scer_16.134	Spar_16.153	YPL174C	2607	2610	NIP100	158	757	208	616	255	1250	390	959
Scer_16.135	Spar_16.154	YPL173W	894	894	MRPL40	377	1685	517	1444	424	2025	529	1353
Scer_16.136	Spar_16.155	YPL172C	1389	1389	COX10	236	1052	295	719	219	1065	256	657
Scer_16.137	Spar_16.156	NA	1203	1203	NA	12	52	15193	26893	114	425	31043	55224
Scer_16.138	Spar_16.157	YPL170W	459	459	DAP1	158	938	313	1091	115	774	599	1774
Scer_16.139	Spar_16.158	YPL169C	1800	1800	MEX67	782	3818	1091	2951	548	3195	1086	2569
Scer_16.140	Spar_16.159	YPL168W	1293	1293	NA	113	522	186	502	71	368	133	312
Scer_16.141	Spar_16.160	YPL167C	4515	4521	REV3	102	424	187	349	152	693	223	557
Scer_16.142	Spar_16.161	YPL166W	636	636	ATG29	36	184	49	206	41	207	83	182
Scer_16.143	Spar_16.162	YPL165C	1122	1122	SET6	88	375	168	370	108	508	188	425
Scer_16.144	Spar_16.163	YPL164C	2148	2160	MLH3	106	604	213	381	171	974	298	631
Scer_16.145	Spar_16.164	YPL163C	783	768	SVS1	544	2997	529	1539	497	2971	561	1888
Scer_16.146	Spar_16.165	YPL162C	822	822	NA	118	621	192	477	120	683	195	449
Scer_16.147	Spar_16.166	YPL161C	1902	1938	BEM4	170	778	287	665	155	667	261	658
Scer_16.148	Spar_16.167	YPL160W	3273	3276	CDC60	1912	9874	2404	6497	1869	9414	2282	5793
Scer_16.149	Spar_16.168	YPL159C	762	762	PET20	135	849	304	822	160	818	240	924
Scer_16.150	Spar_16.169	YPL158C	2277	2244	AIM44	338	1687	697	1364	609	3146	919	2106
Scer_16.151	Spar_16.170	YPL157W	948	948	TGS1	147	816	246	723	139	741	190	582
Scer_16.152	Spar_16.171	YPL156C	855	858	PRM4	48	210	137	772	54	250	195	737
Scer_16.153	Spar_16.172	YPL155C	2121	2127	KIP2	172	930	248	744	230	1169	293	834
Scer_16.154	Spar_16.173	YPL154C	1218	1218	PEP4	3309	15416	4046	9166	4429	20137	5140	11118
Scer_16.155	Spar_16.174	YPL153C	2466	2469	RAD53	148	788	231	442	201	994	246	597
Scer_16.157	Spar_16.175	YPL152W	1077	1158	RRD2	84	638	219	490	117	581	212	548
Scer_16.158	Spar_16.176	YPL151C	1356	1356	PRP46	193	928	382	916	138	862	338	956
Scer_16.159	Spar_16.177	YPL150W	2706	2760	NA	224	1091	374	968	184	875	335	924
Scer_16.160	Spar_16.178	YPL149W	885	885	ATG5	178	782	514	1232	161	803	445	941
Scer_16.161	Spar_16.179	YPL148C	522	522	PPT2	37	212	67	213	31	157	83	219
Scer_16.162	Spar_16.180	YPL147W	2613	2613	PXA1	56	258	67	241	58	296	93	253
Scer_16.163	Spar_16.181	YPL146C	1368	1356	NOP53	586	3131	831	2419	574	2939	772	2367
Scer_16.164	Spar_16.182	YPL145C	1305	1305	KES1	1368	6654	1961	5402	1011	5187	1722	4720
Scer_16.165	Spar_16.183	YPL144W	447	447	POC4	131	575	116	376	279	1340	299	852
Scer_16.167	Spar_16.185	YPL141C	2598	2595	FRK1	216	1166	250	616	198	1082	287	558
Scer_16.168	Spar_16.186	YPL140C	1521	1536	MKK2	192	873	178	533	130	611	244	531
Scer_16.169	Spar_16.187	YPL139C	1383	1386	UME1	258	1454	430	1108	209	1041	343	1045
Scer_16.170	Spar_16.188	YPL138C	1062	1164	SPP1	96	591	200	550	178	931	302	738
Scer_16.171	Spar_16.189	NA	3831	3852	NA	384	1842	504	1801	428	2168	696	1728
Scer_16.172	Spar_16.190	YPL135W	498	498	ISU1	512	2152	800	2744	279	1343	562	1648
Scer_16.173	Spar_16.191	YPL134C	933	933	ODC1	132	735	264	803	55	347	150	502
Scer_16.174	Spar_16.192	YPL133C	1341	1350	RDS2	135	524	101	421	87	430	141	367
Scer_16.175	Spar_16.193	YPL132W	903	903	COX11	195	796	182	574	132	656	192	438
Scer_16.176	Spar_16.194	YPL131W	894	894	RPL5	11480	59261	13628	36405	11177	56246	13619	35473
Scer_16.177	Spar_16.195	YPL130W	672	669	SPO19	7	19	4	23	11	37	6	9
Scer_16.178	Spar_16.196	YPL129W	735	735	TAF14	753	3804	852	2155	796	3917	1054	2449
Scer_16.179	Spar_16.197	YPL128C	1689	1689	TBF1	184	882	256	659	251	1426	386	1142
Scer_16.18	Spar_16.38	NA	1764	1764	NA	292	1647	460	1050	643	3253	1242	4020
Scer_16.180	Spar_16.198	YPL127C	777	777	HHO1	446	2441	576	1761	501	2855	601	1696
Scer_16.181	Spar_16.199	YPL126W	2691	2691	NAN1	872	3983	1144	3482	918	4812	1299	3981
Scer_16.182	Spar_16.200	YPL125W	3099	3102	KAP120	342	1537	611	1281	403	2065	690	1591
Scer_16.183	Spar_16.201	YPL124W	762	762	SPC29	70	380	97	203	100	541	119	281
Scer_16.184	Spar_16.202	YPL123C	1305	1305	RNY1	163	571	117	358	46	289	113	285
Scer_16.185	Spar_16.203	YPL122C	1542	1542	TFB2	146	827	266	516	193	986	349	694
Scer_16.186	Spar_16.204	YPL121C	669	669	MEI5	3	12	4	4	6	23	2	10
Scer_16.187	Spar_16.205	YPL120W	1674	1674	VPS30	172	855	261	576	146	693	257	589
Scer_16.189	Spar_16.206	YPL119C	1854	1857	DBP1	23	146	88	178	38	215	53	206
Scer_16.190	Spar_16.207	YPL118W	1035	1035	MRP51	607	3042	932	2190	542	2754	948	2088
Scer_16.191	Spar_16.208	YPL117C	867	867	IDI1	973	4740	1317	3832	909	4648	1206	3587
Scer_16.192	Spar_16.209	YPL116W	2094	2094	HOS3	443	2123	467	1011	431	2016	565	1215
Scer_16.193	Spar_16.210	YPL115C	3387	3381	BEM3	307	1620	555	1088	271	1394	527	1137
Scer_16.194	Spar_16.211	YPL113C	1191	1191	NA	53	237	118	271	81	385	240	475
Scer_16.195	Spar_16.212	YPL112C	1185	1185	PEX25	349	1772	680	1406	152	794	276	641
Scer_16.197	Spar_16.214	YPL111W	1002	1002	CAR1	1336	5869	2600	6548	1298	6029	1827	4342
Scer_16.198	Spar_16.215	YPL110C	3672	3666	GDE1	85	485	221	634	119	431	279	614
Scer_16.20	Spar_16.40	YPL272C	1554	1554	NA	65	293	69	90	18	147	19	68
Scer_16.202	Spar_16.220	YPL108W	507	507	NA	76	363	114	327	99	429	173	417
Scer_16.203	Spar_16.221	YPL107W	747	747	NA	72	343	173	576	37	219	145	407
Scer_16.204	Spar_16.222	NA	2082	2082	NA	4338	22604	11375	23078	3658	18121	7167	16994
Scer_16.205	Spar_16.223	YPL105C	2550	2529	SYH1	829	4588	1518	4046	690	3437	1083	3053
Scer_16.206	Spar_16.224	YPL104W	1977	1977	MSD1	209	817	297	988	250	1175	476	1280
Scer_16.207	Spar_16.225	YPL103C	1407	1407	FMP30	190	1010	293	705	181	828	300	830
Scer_16.209	Spar_16.226	YPL101W	1371	1380	ELP4	254	1474	475	1305	211	1200	534	1230
Scer_16.210	Spar_16.227	YPL100W	1491	1491	ATG21	153	833	296	693	184	937	325	870
Scer_16.211	Spar_16.228	YPL099C	549	543	AIM43	20	179	99	345	46	213	112	355
Scer_16.212	Spar_16.229	YPL098C	342	342	MGR2	125	676	280	721	227	1097	413	877
Scer_16.213	Spar_16.230	YPL097W	1479	1482	MSY1	189	846	349	794	223	975	415	945
Scer_16.215	Spar_16.232	YPL096W	1092	1092	PNG1	121	605	182	578	100	537	220	652
Scer_16.216	Spar_16.233	YPL095C	1371	1371	EEB1	77	479	205	626	65	315	127	349
Scer_16.217	Spar_16.234	YPL094C	825	825	SEC62	732	3337	968	2597	481	2848	731	2144
Scer_16.218	Spar_16.235	YPL093W	1944	1944	NOG1	1362	7301	1968	6628	1403	7752	2057	6918
Scer_16.219	Spar_16.236	YPL092W	1377	1377	SSU1	252	1095	164	813	113	561	206	498
Scer_16.22	Spar_16.42	YPL270W	2322	2322	MDL2	246	1144	550	1292	127	525	306	652
Scer_16.220	Spar_16.237	YPL091W	1452	1452	GLR1	608	3067	7586	17602	470	2283	9398	23127
Scer_16.222	Spar_16.239	YPL089C	2031	1992	RLM1	189	1208	388	1554	216	1313	573	2014
Scer_16.223	Spar_16.240	YPL088W	1029	1029	NA	30	217	174	1875	180	896	7360	21343
Scer_16.224	Spar_16.241	YPL087W	954	954	YDC1	312	1536	407	1158	302	1401	392	1351
Scer_16.225	Spar_16.242	YPL086C	1674	1674	ELP3	451	2327	626	1807	584	2752	732	2289
Scer_16.226	Spar_16.243	YPL085W	6588	6582	SEC16	307	1455	633	1397	469	2591	868	2072
Scer_16.227	Spar_16.244	YPL084W	2535	2532	BRO1	389	1826	683	1635	234	1170	493	1270
Scer_16.228	Spar_16.245	YPL083C	1404	1407	SEN54	89	474	193	500	112	582	199	570
Scer_16.229	Spar_16.246	YPL082C	5604	5607	MOT1	404	1895	519	1020	420	1963	552	1063
Scer_16.23	Spar_16.43	YPL269W	1935	1977	KAR9	124	596	139	337	163	863	239	457
Scer_16.233	Spar_16.251	YPL078C	735	735	ATP4	1303	5359	1777	4371	1541	6258	1855	4468
Scer_16.234	Spar_16.252	YPL077C	723	789	NA	26	175	65	157	52	296	53	193
Scer_16.235	Spar_16.253	YPL076W	843	846	GPI2	63	317	86	216	123	623	162	430
Scer_16.237	Spar_16.256	YPL074W	2265	2268	YTA6	245	1114	372	999	159	801	320	765
Scer_16.238	Spar_16.257	YPL072W	1500	1500	UBP16	216	934	270	613	190	829	255	648
Scer_16.239	Spar_16.258	YPL071C	471	471	NA	117	672	216	591	149	725	248	690
Scer_16.24	Spar_16.44	YPL268W	2610	2610	PLC1	199	886	277	796	183	911	236	656
Scer_16.240	Spar_16.259	YPL070W	1839	1839	MUK1	184	904	362	1236	268	1175	415	1331
Scer_16.241	Spar_16.260	YPL069C	1008	1008	BTS1	95	403	162	365	138	749	230	557
Scer_16.242	Spar_16.261	YPL068C	882	894	NA	47	292	115	284	93	453	205	507
Scer_16.243	Spar_16.262	YPL067C	597	603	NA	53	284	78	328	39	308	50	220
Scer_16.244	Spar_16.263	YPL066W	1440	1440	RGL1	185	1171	279	1138	207	1022	226	738
Scer_16.245	Spar_16.264	YPL065W	729	729	VPS28	154	801	177	495	202	855	259	621
Scer_16.246	Spar_16.265	YPL064C	906	918	CWC27	217	1285	305	925	171	931	269	749
Scer_16.247	Spar_16.266	YPL063W	1431	1434	TIM50	768	3838	1265	3034	617	3248	1070	2698
Scer_16.249	Spar_16.268	YPL061W	1503	1503	ALD6	2909	18379	7598	31377	3859	21226	6784	37414
Scer_16.25	Spar_16.45	YPL267W	630	633	ACM1	184	1163	217	393	201	950	229	605
Scer_16.250	Spar_16.269	YPL060W	1242	1242	MFM1	48	209	86	234	66	345	167	436
Scer_16.26	Spar_16.46	YPL266W	957	957	DIM1	696	4017	821	2256	590	2922	692	2006
Scer_16.260	Spar_16.273	YPL059W	453	447	GRX5	367	1884	757	1896	151	816	510	1224
Scer_16.262	Spar_16.278	YPL057C	1149	1155	SUR1	390	1891	655	2666	445	2050	658	3037
Scer_16.264	Spar_16.280	YPL055C	999	993	LGE1	127	593	237	536	163	893	358	752
Scer_16.265	Spar_16.281	YPL054W	906	906	LEE1	17	58	22	106	8	80	27	112
Scer_16.266	Spar_16.282	YPL053C	1341	1341	KTR6	507	2637	480	1275	571	2919	778	2063
Scer_16.268	Spar_16.284	YPL051W	597	651	ARL3	95	576	205	492	89	561	181	423
Scer_16.269	Spar_16.285	YPL050C	1188	1188	MNN9	1021	5316	1361	3349	1100	5848	1608	4088
Scer_16.27	Spar_16.47	YPL265W	1821	1821	DIP5	1141	6006	2086	7677	771	4686	1500	5782
Scer_16.270	Spar_16.286	YPL049C	1359	1368	DIG1	261	1528	476	1362	212	1108	463	1075
Scer_16.271	Spar_16.287	YPL048W	1248	1248	CAM1	957	5337	1700	4603	1653	8475	1950	5547
Scer_16.272	Spar_16.288	YPL047W	300	300	SGF11	71	372	98	305	63	333	127	315
Scer_16.273	Spar_16.289	YPL046C	300	300	ELC1	26	227	63	188	62	356	55	201
Scer_16.274	Spar_16.290	YPL045W	2397	2397	VPS16	217	1077	279	991	239	1225	439	959
Scer_16.275	Spar_16.291	YPL043W	2058	2058	NOP4	692	3625	943	3229	764	3882	981	3284
Scer_16.276	Spar_16.292	YPL042C	1668	1680	SSN3	145	980	274	978	118	595	216	633
Scer_16.277	Spar_16.293	YPL041C	624	663	NA	76	409	100	283	70	293	69	189
Scer_16.278	Spar_16.294	YPL040C	3009	3009	ISM1	246	1042	362	864	212	939	284	657
Scer_16.279	Spar_16.295	YPL039W	951	951	NA	112	541	136	448	81	414	134	365
Scer_16.28	Spar_16.48	YPL264C	1062	1062	NA	36	159	38	67	48	181	43	128
Scer_16.281	Spar_16.296	YPL038W	534	534	MET31	88	484	132	336	93	472	145	251
Scer_16.282	Spar_16.297	YPL037C	474	474	EGD1	2837	14346	3557	9772	2981	15747	3976	10205
Scer_16.283	Spar_16.298	NA	2844	2844	NA	41	191	48	135	73	325	86	209
Scer_16.285	Spar_16.301	YPL034W	315	321	NA	59	239	157	269	69	423	99	291
Scer_16.286	Spar_16.302	YPL033C	846	846	SRL4	7	5	4	6	2	5	4	10
Scer_16.287	Spar_16.303	YPL032C	2478	2469	SVL3	489	2715	677	2017	568	2972	942	2545
Scer_16.288	Spar_16.304	YPL031C	918	918	PHO85	302	1777	553	1376	248	1370	443	1080
Scer_16.289	Spar_16.305	YPL030W	1704	1704	TRM44	221	1290	435	1170	220	1182	428	1184
Scer_16.29	Spar_16.49	YPL263C	1956	1956	KEL3	596	2817	735	2035	504	2602	707	1988
Scer_16.290	Spar_16.306	YPL029W	2214	2214	SUV3	193	1080	364	899	125	582	273	594
Scer_16.291	Spar_16.307	YPL028W	1197	1197	ERG10	1324	6330	2174	5816	696	3542	1588	3875
Scer_16.292	Spar_16.308	YPL027W	738	741	SMA1	5	24	12	13	28	145	3610	9022
Scer_16.295	Spar_16.313	YPL024W	726	741	RMI1	179	821	243	554	131	730	171	611
Scer_16.296	Spar_16.314	YPL023C	1974	1974	MET12	349	1697	638	1947	437	1807	660	1753
Scer_16.297	Spar_16.315	YPL022W	3303	3324	RAD1	252	1195	595	1303	179	790	391	871
Scer_16.298	Spar_16.316	YPL021W	564	564	ECM23	1	2	0	1	8	26	6	22
Scer_16.299	Spar_16.317	YPL020C	1866	1872	ULP1	192	1037	377	940	177	840	283	797
Scer_16.30	Spar_16.50	YPL262W	1467	1467	FUM1	518	2379	947	2769	463	2502	1193	2965
Scer_16.301	Spar_16.320	YPL018W	1110	1113	CTF19	76	386	86	232	103	529	148	315
Scer_16.302	Spar_16.321	YPL017C	1500	1500	IRC15	105	476	138	291	160	687	230	441
Scer_16.303	Spar_16.322	YPL016W	3945	3915	SWI1	264	981	331	614	474	1868	768	1294
Scer_16.304	Spar_16.323	YPL015C	1074	1083	HST2	297	1425	781	1481	175	921	475	919
Scer_16.305	Spar_16.324	YPL014W	1146	1146	NA	192	880	181	547	220	1271	208	829
Scer_16.306	Spar_16.325	YPL013C	366	366	MRPS16	275	1239	374	1104	267	1190	409	1142
Scer_16.307	Spar_16.326	YPL012W	3687	3684	RRP12	934	4902	1487	4433	786	3895	1109	3313
Scer_16.308	Spar_16.327	YPL011C	1062	1062	TAF3	297	1413	418	1033	225	1344	370	1012
Scer_16.309	Spar_16.328	YPL010W	570	570	RET3	761	3406	1092	2313	1047	4704	1381	3228
Scer_16.310	Spar_16.329	YPL009C	3117	3069	TAE2	606	3173	1756	3526	530	2798	1301	2797
Scer_16.311	Spar_16.330	YPL008W	2586	2586	CHL1	227	1108	315	863	150	684	388	764
Scer_16.312	Spar_16.331	YPL007C	1767	1767	TFC8	164	795	283	601	154	768	217	633
Scer_16.313	Spar_16.332	YPL006W	3513	3513	NCR1	157	623	325	746	154	839	326	854
Scer_16.314	Spar_16.333	YPL005W	1821	1821	AEP3	67	288	134	341	73	329	133	367
Scer_16.315	Spar_16.334	YPL004C	1026	1041	LSP1	2552	10626	1684	4278	3215	13098	1995	4957
Scer_16.316	Spar_16.335	YPL003W	1389	1389	ULA1	148	667	130	251	228	1041	214	538
Scer_16.317	Spar_16.336	YPL002C	702	702	SNF8	114	491	183	480	65	291	134	340
Scer_16.318	Spar_16.337	YPL001W	1125	1125	HAT1	158	832	310	832	151	659	292	596
Scer_16.319	Spar_16.338	YPR001W	1461	1464	CIT3	25	116	65	194	17	88	47	106
Scer_16.32	Spar_16.51	YPL260W	1656	1653	NA	604	2866	1139	2624	666	3226	1128	2607
Scer_16.320	Spar_16.339	YPR002W	1551	1551	PDH1	44	189	90	761	21	94	46	247
Scer_16.325	Spar_16.343	YPR003C	2265	2232	NA	122	499	189	464	178	764	317	695
Scer_16.326	Spar_16.344	YPR004C	1035	1029	AIM45	782	3496	1123	3095	497	2466	933	2253
Scer_16.328	Spar_16.347	YPR006C	1728	1719	ICL2	54	278	93	417	6	33	19	72
Scer_16.329	Spar_16.348	YPR007C	2043	2046	REC8	5	18	6	8	2	15	2	4
Scer_16.33	Spar_16.52	YPL259C	1428	1428	APM1	242	1249	402	1058	342	1686	483	1402
Scer_16.337	Spar_16.357	YPR011C	981	981	NA	85	518	275	675	108	498	230	587
Scer_16.339	Spar_16.359	YPR013C	954	954	CMR3	89	677	113	422	176	959	81	564
Scer_16.34	Spar_16.53	NA	1656	1656	NA	39	157	67	99	19	84	44	131
Scer_16.341	Spar_16.361	YPR015C	744	744	NA	18	115	18	41	10	120	23	61
Scer_16.342	Spar_16.362	YPR016C	738	738	TIF6	1161	6170	1615	4776	1312	7359	2260	6024
Scer_16.344	Spar_16.364	YPR017C	432	426	DSS4	93	411	124	340	115	608	151	425
Scer_16.345	Spar_16.365	YPR018W	1821	1818	RLF2	243	1218	386	1053	187	1076	381	970
Scer_16.346	Spar_16.366	YPR019W	2802	2802	MCM4	281	1337	605	1464	214	1259	479	1262
Scer_16.347	Spar_16.367	YPR020W	348	348	ATP20	250	1247	382	805	558	2237	722	1613
Scer_16.348	Spar_16.368	YPR021C	2709	2709	AGC1	245	1172	344	744	103	507	170	320
Scer_16.349	Spar_16.369	YPR022C	3402	3366	NA	250	1328	399	1061	232	1308	391	1000
Scer_16.350	Spar_16.370	YPR023C	1206	1206	EAF3	240	1395	767	1686	312	1377	745	1438
Scer_16.351	Spar_16.371	YPR024W	2244	2244	YME1	724	3353	1977	4019	764	3333	2134	4471
Scer_16.352	Spar_16.372	YPR025C	1182	1179	CCL1	299	1533	447	1060	411	1675	728	1566
Scer_16.353	Spar_16.373	YPR026W	3636	3636	ATH1	113	536	161	312	224	795	445	631
Scer_16.354	Spar_16.375	YPR027C	834	834	NA	16	77	18	43	21	77	37	81
Scer_16.356	Spar_16.377	YPR028W	543	543	YOP1	1551	7807	1586	4576	2471	11333	2246	6552
Scer_16.357	Spar_16.378	YPR029C	2499	2493	APL4	596	2909	889	2097	667	2988	942	2232
Scer_16.358	Spar_16.379	YPR030W	3366	3366	CSR2	29	114	55	357	179	833	287	738
Scer_16.359	Spar_16.380	YPR031W	2247	2241	NTO1	151	779	235	511	111	555	180	406
Scer_16.360	Spar_16.381	NA	3102	3102	NA	228	946	312	932	201	971	388	981
Scer_16.361	Spar_16.382	YPR033C	1641	1626	HTS1	1191	5735	1729	4881	942	4764	1450	4036
Scer_16.362	Spar_16.383	YPR034W	1434	1434	ARP7	406	2497	826	1912	350	1827	671	1580
Scer_16.363	Spar_16.384	YPR035W	1113	1113	GLN1	4310	25536	6001	34200	3853	21855	4963	30389
Scer_16.364	Spar_16.385	YPR036W	1437	1437	VMA13	2086	11821	2486	6662	1912	9689	2036	5924
Scer_16.366	Spar_16.387	YPR037C	591	591	ERV2	124	690	149	496	89	479	160	349
Scer_16.368	Spar_16.389	YPR040W	1071	1071	TIP41	94	563	218	613	172	1056	324	1182
Scer_16.369	Spar_16.390	YPR041W	1218	1215	TIF5	1720	8960	2792	7038	1681	8616	2539	6967
Scer_16.370	Spar_16.391	YPR042C	3228	3210	PUF2	149	675	222	479	114	555	187	425
Scer_16.372	Spar_16.393	YPR045C	1413	1413	THP3	206	839	304	613	229	1035	368	897
Scer_16.373	Spar_16.394	YPR046W	546	546	MCM16	62	292	89	205	102	454	135	368
Scer_16.374	Spar_16.395	YPR047W	1410	1410	MSF1	123	529	209	640	110	557	262	692
Scer_16.375	Spar_16.396	YPR048W	1872	1872	TAH18	178	894	880	2324	214	988	1235	2739
Scer_16.376	Spar_16.397	YPR049C	3537	3537	ATG11	94	503	241	514	72	391	182	392
Scer_16.377	Spar_16.398	YPR051W	531	531	MAK3	155	787	269	765	156	811	262	773
Scer_16.381	Spar_16.401	YPR054W	1167	1167	SMK1	94	455	121	269	67	319	102	156
Scer_16.382	Spar_16.402	YPR055W	3198	3198	SEC8	288	1460	456	1021	281	1314	491	1089
Scer_16.383	Spar_16.403	YPR056W	1017	1017	TFB4	153	788	222	636	151	754	251	603
Scer_16.384	Spar_16.404	YPR057W	1026	1026	BRR1	207	1194	373	870	94	463	229	611
Scer_16.385	Spar_16.405	YPR058W	924	924	YMC1	153	721	321	763	147	732	315	764
Scer_16.386	Spar_16.406	YPR060C	771	771	ARO7	323	1556	405	1322	376	1984	497	1510
Scer_16.387	Spar_16.407	YPR061C	906	906	JID1	39	151	71	264	10	56	18	103
Scer_16.388	Spar_16.408	YPR062W	462	462	FCY1	789	3542	1073	2813	382	1847	673	1765
Scer_16.389	Spar_16.409	YPR063C	423	420	NA	496	2710	606	1664	306	1462	650	1497
Scer_16.392	Spar_16.412	YPR066W	900	924	UBA3	20	114	75	168	35	144	90	212
Scer_16.393	Spar_16.413	YPR067W	558	558	ISA2	183	738	667	1603	269	1315	830	2039
Scer_16.394	Spar_16.414	YPR068C	1413	1413	HOS1	45	161	97	207	69	381	191	436
Scer_16.395	Spar_16.415	YPR069C	882	882	SPE3	989	4543	1610	3887	842	4397	1323	2895
Scer_16.396	Spar_16.416	YPR070W	1701	1701	MED1	149	936	286	708	219	1019	346	915
Scer_16.397	Spar_16.417	YPR071W	636	486	NA	32	196	75	178	54	269	100	283
Scer_16.400	Spar_16.429	YPR072W	1683	1686	NOT5	752	3601	1061	2630	478	2500	708	1898
Scer_16.401	Spar_16.430	YPR073C	486	486	LTP1	172	937	329	820	235	1295	494	1168
Scer_16.402	Spar_16.431	NA	2043	2043	NA	3889	20373	6081	18471	2466	12961	4298	11606
Scer_16.404	Spar_16.433	YPR075C	1083	1212	OPY2	295	1770	704	1591	280	1445	695	1556
Scer_16.405	Spar_16.434	YPR078C	1119	1113	NA	6	44	11	74	35	161	37	63
Scer_16.406	Spar_16.435	YPR079W	1146	1146	MRL1	155	711	241	635	126	708	244	604
Scer_16.409	Spar_16.438	YPR082C	432	432	DIB1	92	484	184	513	156	676	224	688
Scer_16.410	Spar_16.439	YPR083W	1740	1737	MDM36	120	534	182	513	125	578	215	615
Scer_16.411	Spar_16.440	YPR084W	1371	1371	NA	118	561	197	581	98	481	149	460
Scer_16.412	Spar_16.441	YPR085C	1332	1332	ASA1	83	638	256	629	160	813	754	1638
Scer_16.413	Spar_16.442	YPR086W	1038	1038	SUA7	378	2147	806	2238	322	1737	859	2565
Scer_16.414	Spar_16.443	YPR088C	1626	1629	SRP54	765	3808	1295	3104	1060	5142	1743	3990
Scer_16.415	Spar_16.444	YPR089W	2667	2670	NA	420	1767	612	1743	449	2217	773	2237
Scer_16.416	Spar_16.445	YPR091C	2313	2316	NVJ2	314	1355	558	1619	250	1069	431	1218
Scer_16.418	Spar_16.447	YPR093C	867	996	ASR1	20	167	230	827	23	183	278	658
Scer_16.419	Spar_16.448	YPR094W	324	324	RDS3	37	185	151	479	17	92	121	258
Scer_16.420	Spar_16.449	YPR095C	3681	3699	SYT1	159	720	245	699	103	604	178	561
Scer_16.422	Spar_16.451	YPR097W	3222	3219	NA	270	1358	516	1429	249	1221	589	1410
Scer_16.424	Spar_16.453	YPR100W	423	423	MRPL51	425	1872	485	1379	432	1713	516	1314
Scer_16.425	Spar_16.454	YPR101W	528	579	SNT309	130	794	230	565	154	760	301	685
Scer_16.427	Spar_16.456	YPR103W	864	864	PRE2	1227	5873	3343	7060	1179	5468	3283	6835
Scer_16.428	Spar_16.457	YPR104C	2811	2841	FHL1	225	1120	294	620	287	1389	327	791
Scer_16.429	Spar_16.458	YPR105C	2586	2586	COG4	359	1867	712	1535	350	1830	696	1551
Scer_16.430	Spar_16.459	YPR106W	1332	1332	ISR1	105	531	152	339	235	1142	323	712
Scer_16.431	Spar_16.460	YPR107C	627	627	YTH1	121	517	227	536	78	427	242	551
Scer_16.432	Spar_16.461	YPR108W	1290	1290	RPN7	1005	4780	2365	5288	937	4640	2535	5269
Scer_16.434	Spar_16.463	YPR109W	885	882	NA	187	857	261	710	182	946	210	728
Scer_16.435	Spar_16.464	YPR110C	1008	1008	RPC40	1192	6285	1514	4642	1153	6035	1428	4194
Scer_16.436	Spar_16.465	NA	1695	1695	NA	101	542	223	510	94	477	118	468
Scer_16.437	Spar_16.466	YPR112C	2664	2664	MRD1	449	2466	686	2408	396	2160	564	2043
Scer_16.438	Spar_16.467	YPR113W	663	663	PIS1	1055	5948	1180	3596	1122	6230	1229	4047
Scer_16.439	Spar_16.468	YPR114W	948	948	NA	394	2226	637	1999	298	1507	503	1338
Scer_16.441	Spar_16.470	YPR116W	834	834	RRG8	2	23	24	67	27	124	71	201
Scer_16.442	Spar_16.471	YPR117W	7470	7470	NA	144	741	317	704	244	1185	400	959
Scer_16.443	Spar_16.472	YPR118W	1236	1236	MRI1	538	2656	1574	3939	498	2170	1185	2501
Scer_16.445	Spar_16.476	YPR119W	1476	1476	CLB2	400	2170	430	1161	413	2215	445	1190
Scer_16.446	Spar_16.477	YPR120C	1308	1296	CLB5	176	977	218	472	213	1148	269	553
Scer_16.452	Spar_16.488	YPR122W	3627	3627	AXL1	93	451	137	359	82	355	153	345
Scer_16.453	Spar_16.489	YPR124W	1221	1329	CTR1	1230	5665	2188	4826	1624	7414	2549	6054
Scer_16.454	Spar_16.490	YPR125W	1365	1365	YLH47	431	2135	1089	2822	319	1544	662	1793
Scer_16.455	Spar_16.491	YPR127W	1038	1038	NA	123	632	338	790	216	1122	390	1127
Scer_16.456	Spar_16.492	YPR128C	987	987	ANT1	176	906	399	878	159	714	389	1021
Scer_16.457	Spar_16.493	YPR129W	1050	1038	SCD6	363	2129	707	1714	549	3035	1114	2795
Scer_16.458	Spar_16.494	YPR131C	588	588	NAT3	127	637	184	498	92	506	197	465
Scer_16.460	Spar_16.496	YPR133C	1233	1233	SPN1	643	3303	1034	2879	537	2730	1012	2604
Scer_16.462	Spar_16.498	YPR134W	807	807	MSS18	71	284	133	345	56	362	118	336
Scer_16.463	Spar_16.499	YPR135W	2784	2781	CTF4	155	775	332	719	160	776	271	749
Scer_16.464	Spar_16.500	YPR137W	1722	1722	RRP9	694	3802	1034	3235	668	3669	887	3139
Scer_16.478	Spar_16.505	NA	1470	1470	NA	396	1585	1203	2810	308	1485	1264	2752
Scer_16.479	Spar_16.506	YPR139C	903	903	LOA1	300	1504	378	1038	229	1306	298	851
Scer_16.480	Spar_16.507	YPR140W	1146	1149	TAZ1	165	716	290	673	150	871	237	858
Scer_16.481	Spar_16.508	YPR141C	2190	2190	KAR3	263	1256	323	721	338	1661	447	819
Scer_16.482	Spar_16.509	YPR143W	753	744	RRP15	556	3086	789	2353	629	3246	783	2580
Scer_16.484	Spar_16.511	YPR144C	1659	1659	NOC4	416	2122	622	1870	380	1893	549	1820
Scer_16.485	Spar_16.512	NA	1719	1719	NA	6447	31820	13331	31695	3771	18299	8564	20219
Scer_16.488	Spar_16.515	YPR147C	915	915	NA	255	1227	417	1035	252	1185	351	935
Scer_16.489	Spar_16.516	YPR148C	1308	1287	NA	999	4566	1072	2622	680	3193	971	2299
Scer_16.49	Spar_16.67	YPL256C	1638	1641	CLN2	376	2085	490	1172	474	2689	694	1597
Scer_16.490	Spar_16.518	YPR149W	522	522	NCE102	3482	14984	1751	4417	3310	13611	1939	4301
Scer_16.491	Spar_16.519	YPR151C	621	615	SUE1	31	116	36	73	34	144	58	168
Scer_16.492	Spar_16.520	YPR152C	1398	1365	URN1	74	386	112	279	112	548	124	368
Scer_16.494	Spar_16.522	YPR154W	648	633	PIN3	118	701	247	628	114	789	301	763
Scer_16.495	Spar_16.523	YPR155C	1851	1851	NCA2	102	535	227	567	405	1836	803	1927
Scer_16.496	Spar_16.524	NA	1869	1869	NA	312	1637	265	728	288	1313	219	890
Scer_16.497	Spar_16.525	YPR157W	1404	1398	TDA6	42	176	15	57	41	241	54	116
Scer_16.498	Spar_16.526	YPR158W	759	798	CUR1	368	1617	588	797	328	1373	591	976
Scer_16.50	Spar_16.68	YPL255W	1158	1263	BBP1	117	643	147	392	131	750	202	504
Scer_16.51	Spar_16.69	YPL254W	1467	1455	HFI1	210	1024	249	728	283	1249	291	895
Scer_16.514	Spar_16.528	NA	2163	2163	NA	1000	5115	1438	4220	863	4368	1280	3838
Scer_16.516	Spar_16.530	YPR160W	2709	2709	GPH1	1877	7239	50	322	1904	6875	92	432
Scer_16.517	Spar_16.531	YPR161C	1974	1974	SGV1	298	1544	534	1291	219	1091	443	1136
Scer_16.518	Spar_16.532	YPR162C	1590	1590	ORC4	150	662	189	497	71	403	191	393
Scer_16.519	Spar_16.533	YPR163C	1311	1311	TIF3	2531	13384	3409	9926	1246	7300	1993	5546
Scer_16.52	Spar_16.70	YPL253C	1944	1944	VIK1	168	931	224	489	230	1260	237	614
Scer_16.520	Spar_16.535	YPR164W	4224	4227	MMS1	137	740	295	651	176	859	321	740
Scer_16.521	Spar_16.536	YPR165W	630	630	RHO1	1588	7827	1831	4840	1389	6772	1812	4647
Scer_16.522	Spar_16.537	YPR166C	348	348	MRP2	182	917	298	576	232	1219	396	964
Scer_16.523	Spar_16.538	YPR167C	786	786	MET16	72	427	1443	4547	115	592	1727	5081
Scer_16.524	Spar_16.539	YPR168W	474	474	NUT2	46	273	138	395	40	199	98	269
Scer_16.525	Spar_16.540	YPR169W	1479	1500	JIP5	751	3728	1254	3170	599	3063	973	2572
Scer_16.529	Spar_16.547	YPR171W	1731	1731	BSP1	177	894	357	879	216	1163	365	893
Scer_16.53	Spar_16.71	YPL252C	519	516	YAH1	182	1038	349	797	505	2442	715	1863
Scer_16.530	Spar_16.548	YPR172W	603	603	NA	165	662	300	585	235	1149	399	912
Scer_16.531	Spar_16.549	YPR173C	1314	1314	VPS4	1014	5347	1495	3400	663	3758	1197	2919
Scer_16.532	Spar_16.550	YPR174C	666	666	NA	122	673	212	494	124	698	211	555
Scer_16.533	Spar_16.551	YPR175W	2070	2073	DPB2	185	873	276	822	183	1177	289	797
Scer_16.534	Spar_16.552	YPR176C	978	984	BET2	228	951	453	988	142	576	301	678
Scer_16.535	Spar_16.553	YPR178W	1398	1398	PRP4	128	572	333	807	80	518	256	629
Scer_16.536	Spar_16.554	YPR179C	1968	1971	HDA3	140	727	285	681	122	696	302	617
Scer_16.537	Spar_16.555	YPR180W	1044	1044	AOS1	187	977	364	927	180	907	319	796
Scer_16.538	Spar_16.556	YPR181C	2307	2307	SEC23	1175	6408	2359	5940	1290	6481	2363	5821
Scer_16.54	Spar_16.72	YPL250C	411	411	ICY2	86	409	384	807	65	295	249	580
Scer_16.540	Spar_16.558	YPR183W	804	804	DPM1	388	2329	901	2838	1121	6526	1728	4940
Scer_16.541	Spar_16.559	YPR184W	4611	4611	GDB1	627	2413	176	513	328	1221	123	338
Scer_16.542	Spar_16.560	YPR185W	2217	2223	ATG13	272	1167	335	815	214	1044	311	723
Scer_16.543	Spar_16.561	YPR186C	1290	1290	PZF1	126	573	191	511	201	1084	265	823
Scer_16.544	Spar_16.562	YPR187W	468	468	RPO26	908	4913	1094	2587	707	3995	976	2543
Scer_16.545	Spar_16.563	YPR188C	492	492	MLC2	216	987	311	838	115	596	229	608
Scer_16.546	Spar_16.564	YPR189W	4299	4284	SKI3	318	1583	548	1266	240	1221	435	1173
Scer_16.547	Spar_16.565	YPR190C	1965	1965	RPC82	392	2132	596	1783	479	2436	787	2079
Scer_16.548	Spar_16.566	YPR191W	1107	1107	QCR2	927	4075	1350	3009	629	2685	1009	2322
Scer_16.549	Spar_16.567	YPR192W	918	918	AQY1	16	78	20	58	5	53	54	114
Scer_16.550	Spar_16.568	YPR193C	471	471	HPA2	1	23	12	17	58	134	238	464
Scer_16.551	Spar_16.569	YPR194C	2634	2625	OPT2	295	1496	120	507	42	123	52	199
Scer_16.56	Spar_16.75	YPL249C	2685	2697	GYP5	113	612	288	789	228	1189	464	1285
Scer_16.58	Spar_16.77	YPL247C	1572	1572	NA	138	681	197	513	171	837	239	751
Scer_16.59	Spar_16.78	YPL246C	789	789	RBD2	286	1676	472	1554	600	2887	1088	3249
Scer_16.60	Spar_16.79	YPL245W	1365	1365	NA	262	1387	204	567	545	2393	559	1334
Scer_16.61	Spar_16.80	YPL244C	1020	1020	HUT1	267	1410	501	1256	311	1484	503	1224
Scer_16.62	Spar_16.81	YPL243W	1800	1800	SRP68	1009	4923	1525	3863	896	4644	1440	3687
Scer_16.63	Spar_16.82	YPL242C	4488	4488	IQG1	454	2322	662	1575	336	1738	561	1426
Scer_16.65	Spar_16.84	NA	2130	2133	NA	4353	18108	9335	11059	6506	27837	12920	17405
Scer_16.66	Spar_16.85	YPL239W	603	600	YAR1	556	2976	723	1858	512	2726	716	1834
Scer_16.67	Spar_16.86	YPL237W	858	858	SUI3	1990	9494	2753	7398	1448	7655	2160	6097
Scer_16.68	Spar_16.87	YPL236C	1095	1095	ENV7	70	428	132	384	135	715	174	610
Scer_16.69	Spar_16.88	YPL235W	1416	1416	RVB2	716	3381	971	2527	699	3363	1075	2693
Scer_16.70	Spar_16.89	YPL234C	495	495	VMA11	543	2656	756	2123	634	3252	897	2453
Scer_16.71	Spar_16.90	YPL233W	651	651	NSL1	47	271	85	312	51	224	70	220
Scer_16.72	Spar_16.91	YPL232W	873	873	SSO1	590	2985	822	2275	504	2448	750	2255
Scer_16.73	Spar_16.92	YPL231W	5664	5664	FAS2	2950	16205	4405	10363	3607	20111	5344	13777
Scer_16.74	Spar_16.93	YPL230W	1176	1170	USV1	161	565	33	95	205	691	50	115
Scer_16.75	Spar_16.94	YPL229W	621	633	NA	70	361	151	423	81	534	174	601
Scer_16.76	Spar_16.95	YPL228W	1650	1650	CET1	244	1243	389	1049	356	1684	580	1499
Scer_16.77	Spar_16.96	YPL227C	1005	1005	ALG5	362	1685	406	1028	269	1569	367	901
Scer_16.78	Spar_16.97	YPL226W	3591	3570	NEW1	1317	7644	1957	6228	1742	8821	2102	6806
Scer_16.79	Spar_16.98	YPL225W	441	441	NA	926	4572	1225	2866	914	4425	1331	2887
Scer_16.80	Spar_16.99	YPL224C	1455	1455	MMT2	142	707	352	949	137	692	426	936
Scer_16.81	Spar_16.100	YPL223C	507	507	GRE1	6	26	5	24	23	81	41	74
Scer_16.83	Spar_16.102	NA	2382	2382	NA	405	2572	711	3027	627	3408	941	3515
Scer_16.85	Spar_16.104	YPL219W	1479	1479	PCL8	55	313	72	319	134	590	244	570
Scer_16.87	Spar_16.106	YPL217C	3552	3552	BMS1	522	2741	823	2593	801	4348	1237	3987
Scer_16.88	Spar_16.107	YPL216W	3309	3294	NA	108	386	147	358	94	543	172	354
Scer_16.89	Spar_16.108	YPL215W	1005	1005	CBP3	384	1592	724	1696	430	1797	772	1927
Scer_16.90	Spar_16.109	YPL214C	1623	1623	THI6	144	886	330	844	140	799	279	757
Scer_16.91	Spar_16.110	YPL213W	717	717	LEA1	76	391	169	468	112	647	214	625
Scer_16.92	Spar_16.111	YPL212C	1635	1650	PUS1	612	3498	927	2876	513	2691	784	2424
Scer_16.93	Spar_16.112	YPL211W	546	546	NIP7	559	2721	657	2089	385	2237	468	1636
Scer_16.94	Spar_16.113	YPL210C	1923	1926	SRP72	990	4970	1412	3896	907	4485	1322	3504
Scer_16.95	Spar_16.114	YPL209C	1104	1104	IPL1	43	223	73	155	59	343	72	182
Scer_16.96	Spar_16.115	YPL208W	1752	1752	RKM1	297	1527	433	1090	184	1044	293	853
Scer_16.97	Spar_16.116	YPL207W	2433	2442	TYW1	823	3784	964	2575	733	3806	956	2957
Scer_16.98	Spar_16.117	YPL206C	966	966	PGC1	349	1829	570	1520	325	1468	524	1368
Scer_2.108	Spar_2.86	YBL033C	1038	1038	RIB1	241	1309	1088	2786	218	1079	1152	2992
Scer_2.109	Spar_2.87	YBL032W	1146	1146	HEK2	506	2711	812	1778	819	4374	1170	3009
Scer_2.110	Spar_2.88	YBL031W	1017	1014	SHE1	120	716	131	447	99	623	124	300
Scer_2.111	Spar_2.89	YBL030C	957	957	PET9	1860	7404	2947	5565	1893	8047	3248	5979
Scer_2.113	Spar_2.91	YBL029W	1131	1125	NA	103	671	71	159	219	1346	53	100
Scer_2.114	Spar_2.92	YBL028C	321	321	NA	205	1101	282	852	200	1101	263	875
Scer_2.118	Spar_2.96	YBL025W	438	438	RRN10	41	263	72	193	52	345	83	264
Scer_2.119	Spar_2.97	YBL024W	2055	2049	NCL1	734	4002	1104	3303	1057	5278	1316	3803
Scer_2.120	Spar_2.98	YBL023C	2607	2607	MCM2	212	1116	413	1095	190	975	318	991
Scer_2.121	Spar_2.99	YBL022C	3402	3402	PIM1	909	3836	2687	5040	645	3012	2541	4486
Scer_2.122	Spar_2.100	YBL021C	435	435	HAP3	67	370	134	365	67	315	102	300
Scer_2.123	Spar_2.102	YBL020W	1725	1725	RFT1	265	1378	458	1273	306	1495	543	1414
Scer_2.126	Spar_2.105	NA	4740	4743	NA	541	2615	707	1868	467	2459	765	1774
Scer_2.127	Spar_2.106	YBL016W	1062	1062	FUS3	2	7	4	11	2	6	4	3
Scer_2.128	Spar_2.107	YBL015W	1581	1581	ACH1	196	803	125	318	282	1493	247	703
Scer_2.131	Spar_2.121	YBL014C	2685	2682	RRN6	235	1066	374	865	302	1676	473	1313
Scer_2.132	Spar_2.122	YBL013W	1206	1206	FMT1	15	95	44	68	37	146	49	82
Scer_2.133	Spar_2.124	YBL011W	2280	2259	SCT1	502	2821	938	2292	716	3332	1060	2412
Scer_2.134	Spar_2.125	YBL010C	843	843	NA	136	698	153	334	116	596	165	402
Scer_2.135	Spar_2.126	YBL009W	2031	2028	ALK2	316	1435	331	861	230	1079	304	898
Scer_2.137	Spar_2.128	YBL008W	2523	2523	HIR1	118	626	287	638	74	387	226	563
Scer_2.138	Spar_2.129	YBL007C	3735	3726	SLA1	907	4291	1528	3799	647	3034	1120	2582
Scer_2.139	Spar_2.130	YBL006C	543	543	LDB7	249	1229	525	1315	133	672	323	863
Scer_2.140	Spar_2.131	YBL005W	2931	2919	PDR3	182	868	656	1395	93	436	813	1776
Scer_2.152	Spar_2.134	YBL004W	7482	7482	UTP20	494	2331	684	1761	452	2037	659	1558
Scer_2.154	Spar_2.136	YBL002W	396	393	HTB2	2906	14535	2644	6490	2690	14026	2175	5748
Scer_2.155	Spar_2.137	YBL001C	315	315	ECM15	273	1432	407	1044	219	919	264	738
Scer_2.156	Spar_2.138	NA	2343	2343	NA	336	1550	754	1237	181	768	431	709
Scer_2.157	Spar_2.139	YBR002C	861	861	RER2	207	1229	274	869	339	1867	377	1240
Scer_2.158	Spar_2.140	YBR003W	1422	1422	COQ1	457	2082	647	1615	307	1538	478	1135
Scer_2.159	Spar_2.141	YBR004C	1302	1302	GPI18	157	850	257	975	163	795	264	949
Scer_2.160	Spar_2.142	YBR005W	642	642	RCR1	92	420	147	697	98	401	162	1057
Scer_2.161	Spar_2.143	YBR006W	1494	1494	UGA2	148	742	207	549	200	920	273	761
Scer_2.162	Spar_2.144	YBR007C	2211	2256	DSF2	171	1044	237	713	229	1210	443	807
Scer_2.165	Spar_2.147	NA	411	411	NA	2243	11137	3116	9250	4410	22128	5051	15801
Scer_2.166	Spar_2.148	YBR011C	864	864	IPP1	4303	25750	6611	17196	4517	26120	7290	18934
Scer_2.182	Spar_2.155	YBR014C	612	612	GRX7	194	988	293	708	227	969	310	745
Scer_2.183	Spar_2.156	YBR015C	1794	1794	MNN2	644	3347	911	2490	853	4435	1005	2741
Scer_2.184	Spar_2.157	YBR016W	387	372	NA	192	1061	396	901	236	1289	385	1155
Scer_2.185	Spar_2.158	YBR017C	2757	2751	KAP104	743	3653	950	2427	858	4246	1065	2592
Scer_2.186	Spar_2.159	YBR018C	1101	1101	GAL7	16	44	8	24	11	72	17	39
Scer_2.187	Spar_2.160	YBR019C	2100	2100	GAL10	31	163	32	65	76	401	243	415
Scer_2.188	Spar_2.161	NA	1587	1587	NA	23	137	49	86	88	397	143	219
Scer_2.189	Spar_2.162	NA	1902	1902	NA	88	398	206	792	103	564	254	1030
Scer_2.190	Spar_2.163	YBR022W	534	534	POA1	58	298	154	370	100	479	142	288
Scer_2.191	Spar_2.164	YBR023C	3498	3507	CHS3	476	2438	661	1757	461	2349	640	1617
Scer_2.192	Spar_2.165	YBR024W	906	906	SCO2	157	739	125	545	132	640	182	598
Scer_2.193	Spar_2.166	YBR025C	1185	1185	OLA1	5056	24732	7046	18407	4434	24548	6836	16221
Scer_2.194	Spar_2.167	YBR026C	1143	1143	ETR1	239	1374	521	1291	153	771	340	883
Scer_2.196	Spar_2.170	YBR028C	1578	1578	YPK3	189	1022	213	688	215	1262	286	739
Scer_2.198	Spar_2.172	YBR030W	1659	1668	RKM3	221	1175	326	897	284	1599	457	1063
Scer_2.201	Spar_2.175	YBR033W	2760	2760	EDS1	65	238	111	251	127	507	201	300
Scer_2.202	Spar_2.176	YBR034C	1047	1047	HMT1	548	2921	765	3535	611	3337	916	3732
Scer_2.203	Spar_2.177	YBR035C	687	687	PDX3	477	2215	701	1964	359	2197	962	2542
Scer_2.204	Spar_2.178	YBR036C	1233	1233	CSG2	723	3735	1231	3712	836	4052	1366	4026
Scer_2.205	Spar_2.179	YBR037C	888	945	SCO1	294	1372	340	744	197	941	378	860
Scer_2.206	Spar_2.180	YBR038W	2892	2892	CHS2	337	1978	534	1688	467	2472	645	1850
Scer_2.207	Spar_2.181	YBR039W	936	936	ATP3	1351	6122	2013	4750	1577	7225	2465	5280
Scer_2.209	Spar_2.183	YBR041W	2010	2010	FAT1	427	2025	520	1378	377	2057	555	1747
Scer_2.210	Spar_2.184	YBR042C	1194	1194	CST26	288	1362	457	1209	220	1192	435	1071
Scer_2.211	Spar_2.185	YBR043C	2070	2070	QDR3	305	1364	560	1195	321	1525	586	1515
Scer_2.212	Spar_2.186	YBR044C	1719	1716	TCM62	261	1039	436	1025	117	597	214	584
Scer_2.217	Spar_2.193	YBR045C	1920	1923	GIP1	39	133	103	168	23	127	32	97
Scer_2.218	Spar_2.194	YBR046C	1005	1005	ZTA1	147	951	1316	2893	81	408	156	481
Scer_2.219	Spar_2.195	YBR047W	528	528	FMP23	82	236	637	1357	19	185	44	157
Scer_2.222	Spar_2.199	YBR050C	1017	1080	REG2	14	42	40	211	5	23	12	51
Scer_2.223	Spar_2.200	YBR052C	633	633	RFS1	648	2797	852	1762	582	2114	427	1001
Scer_2.224	Spar_2.201	YBR053C	1077	1077	NA	250	1109	457	1077	334	1633	547	1364
Scer_2.225	Spar_2.202	YBR054W	1035	1035	YRO2	544	2634	733	2414	382	2135	484	1814
Scer_2.226	Spar_2.203	YBR055C	2700	2700	PRP6	166	998	372	975	171	852	278	734
Scer_2.228	Spar_2.205	YBR056W	1506	1506	NA	293	1460	428	1181	321	1451	414	1279
Scer_2.23	Spar_2.14	YBL107C	591	591	MIC23	222	1266	563	1331	241	1151	393	1112
Scer_2.230	Spar_2.209	NA	201	204	NA	17	69	130	520	12	46	47	327
Scer_2.231	Spar_2.210	YBR057C	1101	1101	MUM2	264	1294	310	737	217	1327	417	942
Scer_2.232	Spar_2.211	YBR058C	2346	2349	UBP14	422	2096	686	1881	393	2035	690	1807
Scer_2.234	Spar_2.213	YBR059C	3327	3327	AKL1	452	2354	846	1957	432	2228	936	2027
Scer_2.235	Spar_2.214	YBR060C	1863	1863	ORC2	197	1071	376	958	197	1156	333	667
Scer_2.238	Spar_2.217	YBR061C	933	933	TRM7	197	1063	323	914	384	1949	501	1330
Scer_2.239	Spar_2.218	YBR062C	543	546	NA	144	657	522	969	81	414	351	596
Scer_2.24	Spar_2.15	NA	3033	3033	NA	119	591	120	313	119	558	197	468
Scer_2.240	Spar_2.219	YBR063C	1215	1221	NA	201	1003	259	552	169	697	204	461
Scer_2.241	Spar_2.220	YBR065C	1095	1098	ECM2	119	580	190	393	90	396	117	400
Scer_2.242	Spar_2.221	YBR066C	663	663	NRG2	145	1037	99	515	39	200	39	119
Scer_2.243	Spar_2.222	YBR067C	633	621	TIP1	1404	9940	1935	7087	842	7067	278	2512
Scer_2.244	Spar_2.223	NA	1830	1830	NA	1309	5782	1713	5291	1438	6208	2367	5823
Scer_2.245	Spar_2.224	YBR069C	1860	1869	TAT1	669	3355	1402	4486	827	3724	1100	3378
Scer_2.246	Spar_2.225	YBR070C	714	714	ALG14	175	870	308	657	158	977	212	485
Scer_2.247	Spar_2.226	YBR071W	636	633	NA	241	1525	507	1164	327	1881	508	1291
Scer_2.248	Spar_2.227	YBR072W	645	645	HSP26	309	834	137	129	171	661	321	376
Scer_2.250	Spar_2.228	YBR073W	2877	2775	RDH54	100	508	199	382	236	1128	329	725
Scer_2.251	Spar_2.229	YBR074W	2931	3051	PFF1	365	1803	440	1136	322	1802	541	1161
Scer_2.252	Spar_2.230	YBR076W	1065	1065	ECM8	18	49	5	25	16	40	14	22
Scer_2.255	Spar_2.231	YBR077C	489	489	SLM4	173	928	239	590	190	920	241	599
Scer_2.258	Spar_2.234	YBR079C	2895	2868	RPG1	2033	10799	3207	9188	1681	9097	2546	7271
Scer_2.259	Spar_2.235	YBR080C	2277	2277	SEC18	492	2264	914	2237	339	1936	901	2182
Scer_2.26	Spar_2.18	YBL104C	3117	3117	SEA4	177	841	375	900	143	810	338	899
Scer_2.260	Spar_2.236	YBR081C	3999	3993	SPT7	428	1925	642	1391	318	1607	533	1184
Scer_2.263	Spar_2.239	YBR082C	447	447	UBC4	2503	13464	3684	7670	2139	11309	3591	6943
Scer_2.264	Spar_2.240	YBR083W	1461	1464	TEC1	75	409	92	258	30	209	41	135
Scer_2.265	Spar_2.241	NA	2928	2928	NA	1124	5369	1504	4071	1265	6449	1770	4724
Scer_2.267	Spar_2.243	YBR085W	924	924	AAC3	122	1068	51	207	167	1241	113	383
Scer_2.269	Spar_2.245	YBR086C	2841	2820	IST2	1033	5078	1175	3035	951	4770	1168	2941
Scer_2.27	Spar_2.19	YBL103C	1461	1461	RTG3	231	1120	411	1053	219	1052	377	970
Scer_2.270	Spar_2.246	YBR087W	1065	1065	RFC5	340	1882	460	1233	312	1534	409	1109
Scer_2.271	Spar_2.247	YBR088C	777	777	POL30	942	4805	1071	2521	1287	6877	1298	3510
Scer_2.272	Spar_2.248	YBR089C-A	300	300	NHP6B	678	3389	1052	2244	735	3465	1072	2389
Scer_2.274	Spar_2.250	YBR091C	330	330	TIM12	130	643	176	370	149	729	179	497
Scer_2.275	Spar_2.251	NA	1404	1404	NA	963	6536	341	738	315	2093	444	1487
Scer_2.277	Spar_2.253	YBR094W	2262	2262	PBY1	247	1229	439	794	325	1523	406	1103
Scer_2.278	Spar_2.254	YBR095C	1293	1296	RXT2	126	704	244	717	197	1080	356	1140
Scer_2.279	Spar_2.255	YBR096W	693	693	NA	447	1818	637	1418	283	1477	540	1279
Scer_2.28	Spar_2.20	YBL102W	648	648	SFT2	347	1490	605	1437	255	1094	415	1168
Scer_2.280	Spar_2.256	YBR097W	4365	4365	VPS15	114	615	259	479	175	827	344	628
Scer_2.281	Spar_2.257	YBR098W	2076	2079	MMS4	147	748	281	477	120	626	241	489
Scer_2.282	Spar_2.258	YBR101C	873	873	FES1	749	3376	1757	3165	520	2290	1158	2311
Scer_2.283	Spar_2.259	YBR102C	2262	2262	EXO84	140	808	364	922	193	1141	391	1049
Scer_2.284	Spar_2.260	YBR103W	1608	1626	SIF2	206	1024	319	875	223	1351	348	1105
Scer_2.286	Spar_2.262	YBR104W	990	990	YMC2	170	914	218	1034	261	1544	508	2386
Scer_2.287	Spar_2.263	YBR105C	1089	1092	VID24	438	2313	419	2094	542	2641	468	2305
Scer_2.288	Spar_2.264	YBR106W	567	567	PHO88	1902	9412	4034	9572	2056	10986	4892	11320
Scer_2.289	Spar_2.265	YBR107C	738	738	IML3	76	342	123	320	104	475	146	425
Scer_2.29	Spar_2.21	YBL101C	3354	3327	ECM21	144	633	305	810	217	997	222	956
Scer_2.290	Spar_2.266	YBR108W	2844	2865	AIM3	136	609	326	765	234	1148	500	1108
Scer_2.291	Spar_2.267	YBR109C	444	444	CMD1	934	4671	1604	3310	837	4267	1656	3434
Scer_2.293	Spar_2.268	YBR110W	1350	1350	ALG1	210	981	395	1078	147	845	356	936
Scer_2.294	Spar_2.269	YBR111C	696	696	YSA1	406	1940	607	1795	415	2414	927	1964
Scer_2.296	Spar_2.271	YBR112C	2901	2970	CYC8	806	4153	993	2591	1117	6182	1381	3267
Scer_2.298	Spar_2.273	YBR114W	2373	2370	RAD16	180	821	199	611	138	934	246	626
Scer_2.300	Spar_2.275	NA	2046	2046	NA	20	49	24	54	114	175	37	60
Scer_2.302	Spar_2.277	YBR119W	897	906	MUD1	191	924	249	570	183	875	246	839
Scer_2.303	Spar_2.278	YBR120C	489	489	CBP6	144	612	175	396	168	792	195	630
Scer_2.304	Spar_2.279	NA	2004	1998	NA	2899	13839	4322	11052	2601	12406	3829	9313
Scer_2.305	Spar_2.280	YBR122C	534	534	MRPL36	423	1911	550	1442	368	1752	512	1548
Scer_2.306	Spar_2.281	YBR123C	1950	1950	TFC1	202	1008	324	920	230	1082	387	953
Scer_2.307	Spar_2.282	YBR125C	1182	1182	PTC4	261	1306	537	1318	355	1961	754	1785
Scer_2.308	Spar_2.283	YBR126C	1488	1488	TPS1	2010	7895	1498	3415	5465	20155	3261	6933
Scer_2.310	Spar_2.285	YBR127C	1554	1554	VMA2	2257	12645	2871	7910	1535	10428	2277	6536
Scer_2.311	Spar_2.286	YBR128C	1035	1035	ATG14	53	233	58	142	52	293	100	259
Scer_2.312	Spar_2.287	YBR129C	987	981	OPY1	199	963	342	691	245	1149	447	1037
Scer_2.313	Spar_2.288	YBR130C	1278	1278	SHE3	508	2602	863	2074	384	1988	539	1290
Scer_2.314	Spar_2.289	YBR131W	2115	2118	CCZ1	74	339	113	396	140	667	215	526
Scer_2.315	Spar_2.290	YBR132C	1791	1791	AGP2	75	400	81	240	151	656	153	407
Scer_2.316	Spar_2.291	YBR133C	2484	2484	HSL7	357	1694	522	1161	346	1515	447	998
Scer_2.318	Spar_2.293	YBR135W	453	438	CKS1	222	1005	253	577	211	1144	359	778
Scer_2.320	Spar_2.296	YBR137W	540	540	NA	92	427	201	507	156	817	240	595
Scer_2.321	Spar_2.297	YBR138C	1575	1575	NA	122	630	131	387	91	511	128	420
Scer_2.322	Spar_2.298	YBR139W	1527	1521	NA	765	3589	616	1540	718	3435	606	1512
Scer_2.323	Spar_2.299	NA	9279	8448	NA	345	1660	632	1337	179	989	431	749
Scer_2.324	Spar_2.301	YBR141C	1014	1014	BMT2	66	369	97	452	96	571	135	552
Scer_2.325	Spar_2.302	YBR142W	2322	2310	MAK5	529	2357	727	2197	514	2640	798	2433
Scer_2.326	Spar_2.303	YBR143C	1314	1314	SUP45	2339	11913	2873	8269	2254	11296	2769	7597
Scer_2.328	Spar_2.305	YBR145W	1056	1056	ADH5	470	2046	74	639	423	2026	246	1549
Scer_2.329	Spar_2.306	YBR146W	837	837	MRPS9	470	2232	740	1768	550	2464	709	1793
Scer_2.330	Spar_2.307	YBR147W	891	927	RTC2	91	257	24	51	109	492	99	286
Scer_2.331	Spar_2.308	YBR148W	1830	1839	YSW1	16	71	7	31	57	273	58	157
Scer_2.332	Spar_2.309	YBR149W	1035	1035	ARA1	892	3917	1296	3791	891	3929	1289	3798
Scer_2.333	Spar_2.310	YBR150C	3246	3135	TBS1	77	305	163	326	123	547	216	607
Scer_2.334	Spar_2.311	YBR151W	951	951	APD1	715	3345	879	2436	557	2841	968	2881
Scer_2.335	Spar_2.312	YBR152W	876	858	SPP381	32	156	77	223	78	288	120	363
Scer_2.336	Spar_2.313	YBR153W	735	744	RIB7	98	568	217	649	129	743	203	708
Scer_2.337	Spar_2.314	YBR154C	648	648	RPB5	744	3885	932	2605	645	3832	865	2625
Scer_2.338	Spar_2.315	YBR155W	1158	1158	CNS1	225	1339	501	1385	525	2673	1100	2515
Scer_2.339	Spar_2.316	YBR156C	2097	2097	SLI15	129	722	213	438	131	705	224	455
Scer_2.340	Spar_2.317	YBR157C	768	768	ICS2	25	154	24	58	10	68	16	25
Scer_2.341	Spar_2.318	YBR158W	1650	1650	AMN1	387	2001	410	947	450	2352	468	1096
Scer_2.342	Spar_2.319	YBR159W	1044	1044	IFA38	917	4454	1131	3040	714	3734	959	2903
Scer_2.343	Spar_2.320	YBR160W	897	897	CDC28	382	1951	508	1611	364	2043	564	1358
Scer_2.344	Spar_2.321	YBR161W	1131	1128	CSH1	273	1196	234	575	584	2771	356	1013
Scer_2.345	Spar_2.322	YBR162C	1368	1377	TOS1	1938	10542	2885	8097	2319	12827	3457	9623
Scer_2.348	Spar_2.324	YBR163W	1758	1758	EXO5	208	1116	293	670	60	273	109	317
Scer_2.349	Spar_2.325	YBR164C	552	552	ARL1	416	2149	597	1513	367	2141	474	1453
Scer_2.350	Spar_2.326	YBR165W	834	834	UBS1	173	879	198	611	152	760	238	579
Scer_2.351	Spar_2.327	YBR166C	1359	1368	TYR1	372	1848	596	1478	384	1778	610	1540
Scer_2.352	Spar_2.328	YBR167C	423	423	POP7	55	310	116	287	80	347	112	297
Scer_2.353	Spar_2.329	YBR168W	1242	1242	PEX32	55	336	124	325	45	242	90	238
Scer_2.354	Spar_2.330	NA	2082	2082	NA	395	1439	440	841	546	2302	670	1352
Scer_2.355	Spar_2.331	YBR170C	1743	1743	NPL4	212	1016	771	1656	205	970	719	1436
Scer_2.356	Spar_2.332	YBR171W	621	621	SEC66	552	2538	739	1812	516	2773	575	1595
Scer_2.357	Spar_2.333	YBR172C	2223	2211	SMY2	613	3294	891	2511	809	4188	1088	3322
Scer_2.358	Spar_2.334	YBR173C	447	447	UMP1	418	2154	1118	2317	695	3610	1910	3580
Scer_2.359	Spar_2.335	YBR175W	948	954	SWD3	137	805	309	675	273	1310	639	1387
Scer_2.360	Spar_2.336	YBR176W	939	939	ECM31	109	586	283	689	145	772	401	1016
Scer_2.361	Spar_2.337	YBR177C	1356	1356	EHT1	434	1816	1253	2385	412	1729	1533	2845
Scer_2.363	Spar_2.339	YBR179C	2568	2568	FZO1	315	1409	612	1344	303	1318	685	1542
Scer_2.364	Spar_2.340	YBR180W	1719	1719	DTR1	25	76	19	37	7	55	217	191
Scer_2.366	Spar_2.347	YBR182C	1359	1359	SMP1	45	200	114	604	60	284	151	907
Scer_2.368	Spar_2.348	YBR183W	951	951	YPC1	88	416	122	471	88	388	89	662
Scer_2.369	Spar_2.349	YBR184W	1572	1674	NA	60	322	43	99	64	363	353	790
Scer_2.370	Spar_2.350	YBR185C	837	837	MBA1	240	1060	335	867	307	1434	414	1078
Scer_2.373	Spar_2.353	YBR187W	843	852	GDT1	657	3685	792	2459	687	3815	746	2562
Scer_2.379	Spar_2.359	YBR192W	1134	1134	RIM2	319	1392	388	1096	427	1915	618	1520
Scer_2.380	Spar_2.360	YBR193C	672	672	MED8	76	523	182	513	133	702	282	603
Scer_2.381	Spar_2.361	YBR194W	372	372	AIM4	28	126	54	175	57	314	96	267
Scer_2.382	Spar_2.362	YBR195C	1269	1269	MSI1	142	621	216	525	189	987	249	719
Scer_2.383	Spar_2.363	YBR196C	1665	1665	PGI1	8899	43434	9424	26794	8283	42731	9140	29525
Scer_2.386	Spar_2.365	YBR197C	654	654	NA	106	541	131	365	57	274	95	275
Scer_2.387	Spar_2.366	YBR198C	2397	2400	TAF5	372	2149	759	1917	469	2367	711	1866
Scer_2.388	Spar_2.367	YBR199W	1395	1395	KTR4	1135	5577	1153	2961	1059	5229	1128	3106
Scer_2.389	Spar_2.368	YBR200W	1656	1662	BEM1	197	998	343	986	208	1070	401	1045
Scer_2.391	Spar_2.369	YBR201W	636	636	DER1	93	478	99	362	115	610	146	449
Scer_2.393	Spar_2.371	YBR202W	2538	2538	MCM7	322	1851	609	1752	235	1281	427	1219
Scer_2.394	Spar_2.372	YBR203W	2775	2781	COS111	63	282	95	393	140	707	155	539
Scer_2.395	Spar_2.373	YBR204C	1128	1128	LDH1	159	947	236	658	147	644	212	553
Scer_2.396	Spar_2.374	YBR205W	1215	1215	KTR3	452	2187	750	1876	337	1960	686	1816
Scer_2.397	Spar_2.375	YBR207W	1398	1398	FTH1	380	1520	705	1919	191	906	521	1693
Scer_2.398	Spar_2.376	YBR208C	5508	5505	"DUR1,2"	397	2695	977	3758	88	450	352	923
Scer_2.406	Spar_2.385	YBR210W	429	429	ERV15	142	640	186	435	61	287	88	260
Scer_2.407	Spar_2.386	YBR211C	975	963	AME1	105	480	146	424	113	585	158	489
Scer_2.409	Spar_2.389	YBR213W	825	825	MET8	16	86	81	242	66	451	365	1117
Scer_2.410	Spar_2.390	YBR214W	1584	1587	SDS24	458	2176	480	1103	262	1332	301	880
Scer_2.411	Spar_2.391	YBR215W	1878	1881	HPC2	264	1386	438	1186	193	1101	425	956
Scer_2.412	Spar_2.392	YBR216C	2025	2013	YBP1	238	1040	395	929	129	639	318	720
Scer_2.413	Spar_2.393	YBR217W	561	561	ATG12	54	346	123	286	54	292	136	262
Scer_2.414	Spar_2.394	NA	3543	3543	NA	1235	6206	1212	3476	1985	9547	2633	7730
Scer_2.416	Spar_2.395	YBR220C	1683	1683	NA	215	1166	347	945	143	751	212	542
Scer_2.417	Spar_2.396	YBR221C	1101	1098	PDB1	1956	8852	3420	8198	1776	8033	2917	7630
Scer_2.419	Spar_2.398	YBR222C	1632	1632	PCS60	979	5242	1307	3477	369	2075	690	2093
Scer_2.420	Spar_2.399	YBR223C	1635	1635	TDP1	49	238	120	341	139	703	381	800
Scer_2.422	Spar_2.401	YBR225W	2703	2691	NA	82	402	227	659	78	367	226	527
Scer_2.424	Spar_2.402	YBR227C	1563	1587	MCX1	148	736	373	990	116	530	291	822
Scer_2.425	Spar_2.403	YBR228W	915	915	SLX1	61	295	117	312	42	191	74	263
Scer_2.426	Spar_2.404	YBR229C	2865	2865	ROT2	378	1761	590	1396	172	879	391	889
Scer_2.429	Spar_2.407	YBR231C	912	918	SWC5	92	452	194	458	82	502	198	521
Scer_2.43	Spar_2.26	YBL099W	1638	1638	ATP1	3347	13963	4245	9468	2201	10333	2995	6648
Scer_2.430	Spar_2.408	YBR233W	1242	1242	PBP2	114	570	223	520	180	974	359	901
Scer_2.432	Spar_2.410	YBR234C	1155	1155	ARC40	527	3140	1111	2700	1319	6328	2027	5114
Scer_2.433	Spar_2.411	YBR235W	3363	3351	VHC1	260	1185	424	1074	306	1486	552	1286
Scer_2.434	Spar_2.412	YBR236C	1311	1311	ABD1	278	1635	530	1353	181	1004	467	1045
Scer_2.435	Spar_2.413	YBR237W	2550	2553	PRP5	210	1050	395	945	340	1669	460	1387
Scer_2.436	Spar_2.414	YBR238C	2196	2196	NA	143	839	220	1013	196	1093	334	1803
Scer_2.437	Spar_2.415	YBR239C	1590	1593	ERT1	56	290	80	177	71	344	133	358
Scer_2.438	Spar_2.416	YBR240C	1353	1353	THI2	10	26	4	19	5	19	9	19
Scer_2.439	Spar_2.417	YBR241C	1467	1467	NA	85	490	143	354	53	272	96	272
Scer_2.44	Spar_2.27	YBL098W	1383	1431	BNA4	372	1506	255	685	526	2271	470	1267
Scer_2.440	Spar_2.418	YBR242W	717	717	NA	238	1166	293	805	420	2146	726	2008
Scer_2.441	Spar_2.419	YBR243C	1347	1347	ALG7	237	1196	473	988	274	1627	494	1321
Scer_2.443	Spar_2.421	NA	3390	3210	NA	279	1538	570	1485	348	1802	641	1665
Scer_2.444	Spar_2.423	YBR246W	1164	1164	RRT2	178	1161	352	1039	363	2031	510	1488
Scer_2.445	Spar_2.424	YBR247C	1452	1446	ENP1	379	2157	654	1959	438	2435	692	2297
Scer_2.446	Spar_2.425	YBR248C	1659	1659	HIS7	493	2396	688	2400	429	2164	662	2406
Scer_2.447	Spar_2.426	YBR249C	1113	1113	ARO4	2200	11289	2191	7327	1280	6809	1464	4569
Scer_2.448	Spar_2.427	YBR250W	1572	1572	SPO23	8	33	8	23	13	73	32	82
Scer_2.449	Spar_2.428	YBR251W	924	924	MRPS5	248	1297	380	912	417	2112	680	1844
Scer_2.45	Spar_2.28	YBL097W	2265	2265	BRN1	56	223	73	180	88	422	176	411
Scer_2.450	Spar_2.429	YBR252W	444	444	DUT1	313	1455	374	1140	187	1160	396	1003
Scer_2.451	Spar_2.430	YBR253W	366	366	SRB6	180	835	271	703	265	1240	448	909
Scer_2.452	Spar_2.431	YBR254C	528	528	TRS20	108	473	147	483	83	434	215	456
Scer_2.453	Spar_2.432	YBR255W	2085	2082	MTC4	133	693	291	871	91	509	294	937
Scer_2.455	Spar_2.434	YBR256C	717	717	RIB5	786	4074	2803	5591	320	1659	821	1695
Scer_2.456	Spar_2.435	YBR257W	840	840	POP4	160	801	215	661	229	1107	358	861
Scer_2.457	Spar_2.436	YBR258C	429	429	SHG1	54	235	62	201	34	145	78	222
Scer_2.458	Spar_2.437	YBR259W	2067	2067	NA	92	481	184	518	78	283	136	394
Scer_2.459	Spar_2.438	YBR260C	2001	2001	RGD1	138	834	451	933	156	913	400	1031
Scer_2.46	Spar_2.29	YBL095W	813	849	NA	101	438	145	369	99	469	163	499
Scer_2.460	Spar_2.439	YBR261C	699	699	TAE1	212	1011	553	1313	321	1711	482	1373
Scer_2.461	Spar_2.440	YBR262C	321	318	AIM5	131	811	197	640	205	1259	265	762
Scer_2.462	Spar_2.441	YBR263W	1473	1473	SHM1	973	4859	1802	4346	881	4557	1736	4347
Scer_2.463	Spar_2.442	YBR264C	600	600	YPT10	123	595	156	441	100	480	115	394
Scer_2.464	Spar_2.443	YBR265W	963	963	TSC10	281	1626	366	1185	445	2391	545	1786
Scer_2.465	Spar_2.444	YBR267W	1182	1182	REI1	321	1951	613	2368	375	2250	562	1988
Scer_2.466	Spar_2.445	YBR268W	318	318	MRPL37	117	724	194	517	181	834	225	582
Scer_2.467	Spar_2.446	YBR269C	417	417	FMP21	71	329	191	551	147	690	326	882
Scer_2.468	Spar_2.447	YBR270C	1638	1638	BIT2	88	449	122	277	76	399	107	359
Scer_2.469	Spar_2.448	YBR271W	1260	1254	EFM2	192	969	257	672	111	563	170	444
Scer_2.47	Spar_2.30	YBL093C	663	669	ROX3	191	1189	325	1209	228	1334	326	1199
Scer_2.470	Spar_2.449	YBR272C	1443	1449	HSM3	81	376	201	457	85	421	212	579
Scer_2.471	Spar_2.450	YBR273C	1311	1311	UBX7	261	1296	601	1470	239	1346	481	1378
Scer_2.472	Spar_2.451	YBR274W	1584	1584	CHK1	181	913	366	762	295	1284	457	1075
Scer_2.473	Spar_2.452	YBR275C	5751	5769	RIF1	236	1146	417	968	135	719	298	697
Scer_2.474	Spar_2.453	YBR276C	2424	2418	PPS1	324	1527	624	1651	202	1096	531	1330
Scer_2.475	Spar_2.454	YBR278W	606	603	DPB3	83	428	163	421	101	543	203	449
Scer_2.476	Spar_2.455	YBR279W	1338	1341	PAF1	528	2855	787	2096	614	3136	1026	2486
Scer_2.477	Spar_2.456	YBR280C	1914	1920	SAF1	56	285	154	397	141	572	222	738
Scer_2.478	Spar_2.457	YBR281C	2637	2637	DUG2	250	1216	512	1413	193	950	386	1100
Scer_2.479	Spar_2.458	YBR282W	441	441	MRPL27	188	1032	270	622	292	1476	393	939
Scer_2.48	Spar_2.31	YBL092W	393	393	RPL32	8796	43595	10003	27764	7038	34941	8258	22836
Scer_2.480	Spar_2.459	YBR283C	1473	1473	SSH1	1426	6977	2590	5440	1224	6111	1827	4638
Scer_2.481	Spar_2.460	YBR284W	2394	2421	NA	40	116	69	122	104	521	159	241
Scer_2.482	Spar_2.461	YBR285W	435	435	NA	37	212	6	32	39	192	18	66
Scer_2.483	Spar_2.462	YBR286W	1614	1614	APE3	5125	25374	4114	11155	2431	12151	2859	7205
Scer_2.484	Spar_2.463	YBR287W	1284	1284	NA	639	2839	796	2743	533	2470	812	2387
Scer_2.485	Spar_2.464	YBR288C	1452	1452	APM3	339	1510	429	982	209	1172	352	880
Scer_2.486	Spar_2.465	YBR289W	2718	2655	SNF5	299	1432	441	1043	237	1257	437	1038
Scer_2.487	Spar_2.466	YBR290W	966	969	BSD2	362	1637	504	1402	243	1203	415	1194
Scer_2.488	Spar_2.467	YBR291C	900	900	CTP1	100	529	149	365	99	531	217	505
Scer_2.491	Spar_2.468	YBR293W	1425	1425	VBA2	56	253	197	282	51	153	127	187
Scer_2.492	Spar_2.469	NA	2580	2595	NA	56	296	96	280	79	372	176	486
Scer_2.50	Spar_2.33	YBL091C	1266	1266	MAP2	601	3917	1452	3392	552	3046	982	2768
Scer_2.51	Spar_2.34	YBL090W	534	534	MRP21	288	1362	386	942	238	1054	311	798
Scer_2.52	Spar_2.35	YBL089W	1380	1377	AVT5	70	358	191	516	103	487	216	592
Scer_2.53	Spar_2.36	YBL088C	8364	8364	TEL1	118	744	232	557	147	826	307	767
Scer_2.55	Spar_2.38	YBL086C	1401	1392	NA	171	928	212	739	183	759	210	752
Scer_2.56	Spar_2.39	YBL085W	2943	2940	BOI1	684	3081	674	1875	407	2164	666	1430
Scer_2.57	Spar_2.40	YBL084C	2277	2250	CDC27	304	1360	394	879	193	940	263	641
Scer_2.58	Spar_2.41	YBL082C	1377	1446	ALG3	205	1207	485	1284	156	965	360	1023
Scer_2.59	Spar_2.42	YBL081W	1107	1080	NA	211	1350	361	1152	131	812	229	793
Scer_2.60	Spar_2.43	YBL080C	1626	1626	PET112	101	522	205	565	203	1019	385	1035
Scer_2.61	Spar_2.44	NA	4509	4521	NA	518	2561	803	2029	575	2858	950	2148
Scer_2.62	Spar_2.45	YBL078C	354	354	ATG8	129	528	244	487	79	406	202	451
Scer_2.63	Spar_2.47	YBL076C	3219	3219	ILS1	2862	14418	4297	10744	2746	12894	3853	9588
Scer_2.64	Spar_2.48	NA	1950	1950	NA	197	630	419	466	118	422	135	233
Scer_2.65	Spar_2.49	YBL074C	1068	1068	AAR2	40	175	56	131	16	87	32	86
Scer_2.71	Spar_2.54	YBL069W	1290	1290	AST1	130	712	195	553	222	1207	332	1175
Scer_2.72	Spar_2.55	YBL068W	981	981	PRS4	187	1252	417	1375	202	1301	428	1431
Scer_2.73	Spar_2.56	YBL067C	2244	2244	UBP13	246	1418	481	1408	219	1121	429	1140
Scer_2.74	Spar_2.57	YBL066C	3447	3441	SEF1	89	441	295	579	129	554	205	573
Scer_2.76	Spar_2.59	YBL064C	786	786	PRX1	867	3789	4911	7716	670	3315	4039	6371
Scer_2.77	Spar_2.60	YBL063W	3336	3336	KIP1	206	881	333	606	227	1067	438	705
Scer_2.78	Spar_2.61	YBL061C	2091	2091	SKT5	316	1645	475	1432	336	1773	511	1787
Scer_2.79	Spar_2.62	YBL060W	2064	2061	YEL1	116	678	253	578	153	778	268	642
Scer_2.82	Spar_2.65	YBL058W	1272	1281	SHP1	1302	6091	2908	5505	1125	5259	2613	5345
Scer_2.83	Spar_2.66	YBL057C	627	618	PTH2	257	1310	390	1164	185	1039	361	1082
Scer_2.84	Spar_2.67	YBL056W	1407	1407	PTC3	919	4442	1662	4103	915	4398	1537	4009
Scer_2.85	Spar_2.68	NA	1257	1257	NA	137	759	240	1084	74	493	123	534
Scer_2.86	Spar_2.69	YBL054W	1578	1578	TOD6	208	1256	354	1300	171	992	253	1164
Scer_2.87	Spar_2.70	YBL052C	2496	2517	SAS3	294	1421	434	936	185	908	315	755
Scer_2.88	Spar_2.71	YBL051C	2007	2016	PIN4	490	2576	728	1893	552	2725	827	1985
Scer_2.90	Spar_2.73	YBL049W	417	417	MOH1	57	330	67	198	35	167	62	117
Scer_2.92	Spar_2.76	YBL047C	4146	4143	EDE1	1075	5277	1696	4203	1237	6033	1932	4723
Scer_2.93	Spar_2.77	YBL046W	1326	1359	PSY4	233	1156	283	872	202	1049	381	811
Scer_2.94	Spar_2.78	YBL045C	1374	1374	COR1	2023	7714	2315	4867	1477	5577	1623	3577
Scer_2.96	Spar_2.80	YBL043W	774	795	ECM13	2	48	14	82	65	355	175	819
Scer_3.104	Spar_3.94	YCR008W	1812	1812	41459	563	2676	736	1797	653	3340	927	2301
Scer_3.105	Spar_3.95	YCR009C	798	798	RVS161	775	3485	887	2465	706	3522	955	2538
Scer_3.106	Spar_3.96	YCR010C	852	852	ADY2	7	33	18	56	5	32	27	118
Scer_3.107	Spar_3.97	YCR011C	3150	3150	ADP1	583	2569	654	1417	827	3907	948	2251
Scer_3.108	Spar_3.98	YCR012W	1251	1251	PGK1	20492	102724	27610	73926	17775	91061	24032	66531
Scer_3.109	Spar_3.99	YCR014C	1749	1752	POL4	76	344	115	313	93	370	110	197
Scer_3.110	Spar_3.100	YCR015C	954	954	NA	64	357	129	343	52	257	125	357
Scer_3.115	Spar_3.108	YCR016W	873	864	NA	393	1753	472	1507	267	1402	426	1298
Scer_3.116	Spar_3.109	YCR017C	2862	2865	CWH43	975	4931	1748	4499	1154	6296	2561	5812
Scer_3.117	Spar_3.110	YCR018C	666	642	SRD1	61	429	63	370	5	28	25	37
Scer_3.124	Spar_3.117	YCR019W	1092	1089	MAK32	72	391	235	565	101	461	184	507
Scer_3.125	Spar_3.118	YCR020C	648	648	PET18	49	250	69	157	27	123	44	87
Scer_3.128	Spar_3.121	YCR021C	999	999	HSP30	191	894	374	825	225	654	587	754
Scer_3.130	Spar_3.123	YCR023C	1836	1836	NA	312	1483	480	1167	208	1007	280	697
Scer_3.131	Spar_3.124	YCR024C	1479	1479	SLM5	141	719	276	712	121	513	156	366
Scer_3.136	Spar_3.128	YCR026C	2229	2220	NPP1	392	1956	435	1240	203	1017	239	731
Scer_3.137	Spar_3.129	YCR027C	630	630	RHB1	99	427	136	405	129	625	206	574
Scer_3.14	Spar_3.20	YCL064C	1083	1083	CHA1	2697	12247	4687	10253	2475	12198	4280	9195
Scer_3.144	Spar_3.134	YCR028C	1539	1539	FEN2	153	726	322	868	164	913	416	1073
Scer_3.145	Spar_3.135	YCR028C-A	408	408	RIM1	499	2364	864	2313	525	2695	964	2482
Scer_3.146	Spar_3.136	YCR030C	2613	2613	SYP1	402	1823	608	1512	392	1979	693	1638
Scer_3.148	Spar_3.138	YCR032W	6504	6507	BPH1	142	606	240	591	255	1133	310	735
Scer_3.149	Spar_3.139	YCR033W	3681	3681	SNT1	408	2177	576	1569	453	2271	679	1499
Scer_3.15	Spar_3.21	YCL063W	1272	1281	VAC17	214	1126	300	781	159	1047	333	933
Scer_3.150	Spar_3.140	YCR034W	1044	1044	FEN1	782	3715	1087	3319	684	3965	1137	3276
Scer_3.151	Spar_3.141	NA	1185	1182	NA	395	2134	540	1550	365	1761	618	1595
Scer_3.152	Spar_3.142	YCR036W	1002	999	RBK1	294	1352	573	1306	217	1191	407	899
Scer_3.153	Spar_3.143	NA	2772	2913	NA	435	1984	828	2209	639	2699	1121	3054
Scer_3.154	Spar_3.144	YCR038C	1827	1827	BUD5	28	117	51	145	27	225	76	161
Scer_3.159	Spar_3.149	YCR043C	384	384	NA	272	1349	316	768	229	1186	278	662
Scer_3.16	Spar_3.22	YCL061C	3291	3291	MRC1	206	954	364	781	135	781	267	596
Scer_3.160	Spar_3.150	YCR044C	1074	1071	PER1	296	1492	437	1143	434	2067	580	1241
Scer_3.161	Spar_3.151	YCR045C	1476	1476	RRT12	131	689	219	426	133	691	251	517
Scer_3.162	Spar_3.152	YCR046C	510	510	IMG1	217	1198	414	1085	291	1298	379	1004
Scer_3.163	Spar_3.153	YCR047C	828	828	BUD23	235	1405	386	1260	153	994	291	937
Scer_3.164	Spar_3.154	YCR048W	1833	1833	ARE1	249	1660	470	1445	260	1718	426	1438
Scer_3.165	Spar_3.155	YCR051W	669	669	NA	300	1762	636	1566	339	1707	484	1307
Scer_3.166	Spar_3.156	YCR052W	1452	1458	RSC6	388	2032	669	1896	180	991	364	915
Scer_3.167	Spar_3.157	YCR053W	1545	1545	THR4	1695	8310	2699	7235	2312	11446	3343	8972
Scer_3.168	Spar_3.158	YCR054C	1692	1692	CTR86	120	595	186	574	103	566	170	679
Scer_3.169	Spar_3.159	YCR057C	2772	2763	PWP2	605	3272	954	2801	660	3280	851	2993
Scer_3.17	Spar_3.23	YCL059C	951	951	KRR1	606	3000	755	2205	557	2766	720	2089
Scer_3.170	Spar_3.160	YCR059C	777	777	YIH1	103	740	271	805	132	772	286	722
Scer_3.171	Spar_3.161	YCR060W	336	336	TAH1	70	377	151	434	76	400	195	453
Scer_3.172	Spar_3.162	YCR061W	1896	1890	NA	86	389	379	790	74	298	266	448
Scer_3.175	Spar_3.165	YCR063W	474	474	BUD31	32	136	26	90	24	148	45	84
Scer_3.176	Spar_3.166	YCR065W	1695	1698	HCM1	182	854	239	439	428	2337	412	954
Scer_3.179	Spar_3.172	YCR068W	1563	1560	ATG15	57	288	159	515	75	486	181	487
Scer_3.18	Spar_3.24	YCL058W-A	342	342	ADF1	122	628	134	539	99	707	173	456
Scer_3.180	Spar_3.173	YCR069W	957	960	CPR4	558	2986	656	1906	611	3277	585	1759
Scer_3.181	Spar_3.174	YCR071C	441	441	IMG2	193	880	288	733	198	859	280	745
Scer_3.182	Spar_3.175	YCR072C	1548	1548	RSA4	255	1512	381	1484	304	1959	541	1995
Scer_3.183	Spar_3.176	NA	3996	3993	NA	124	668	210	550	60	370	93	401
Scer_3.184	Spar_3.177	YCR073W-A	948	939	SOL2	131	679	271	679	163	817	371	947
Scer_3.185	Spar_3.178	YCR075C	783	783	ERS1	114	589	105	312	77	332	105	218
Scer_3.187	Spar_3.180	YCR076C	753	729	FUB1	100	503	178	487	97	516	187	443
Scer_3.188	Spar_3.181	YCR077C	2391	2463	PAT1	823	4294	1459	3909	958	4845	1717	4272
Scer_3.189	Spar_3.182	YCR079W	1329	1329	PTC6	118	582	260	700	155	721	342	837
Scer_3.190	Spar_3.183	YCR081W	4284	4326	SRB8	76	358	146	443	85	384	195	517
Scer_3.191	Spar_3.184	YCR082W	387	387	AHC2	230	1093	540	1255	166	769	318	732
Scer_3.192	Spar_3.185	YCR083W	384	384	TRX3	50	174	139	312	81	386	181	378
Scer_3.193	Spar_3.186	YCR084C	2142	2142	TUP1	1075	5672	1863	4429	845	4228	1511	3671
Scer_3.195	Spar_3.188	YCR086W	573	573	CSM1	63	392	220	399	65	365	147	269
Scer_3.196	Spar_3.189	YCR087C-A	462	432	NA	196	1023	243	788	194	1075	248	773
Scer_3.197	Spar_3.190	YCR088W	1779	1776	ABP1	440	2619	1130	2751	400	2459	1199	2894
Scer_3.199	Spar_3.193	YCR090C	549	549	NA	199	933	281	719	172	773	268	663
Scer_3.20	Spar_3.26	YCL057W	2139	2139	PRD1	911	4496	2470	4012	733	3719	2169	3722
Scer_3.200	Spar_3.194	YCR091W	2163	2169	KIN82	83	466	101	323	49	269	99	258
Scer_3.201	Spar_3.195	YCR092C	3057	3141	MSH3	145	778	293	668	247	1314	403	959
Scer_3.202	Spar_3.196	YCR093W	6327	6333	CDC39	530	2362	1081	2036	782	3953	1829	3164
Scer_3.203	Spar_3.197	YCR094W	1176	1173	CDC50	136	791	327	748	259	1531	457	1214
Scer_3.204	Spar_3.198	YCR095C	1089	1089	OCA4	185	844	247	711	285	1363	380	1003
Scer_3.21	Spar_3.27	YCL056C	435	435	PEX34	79	402	184	395	127	645	202	561
Scer_3.22	Spar_3.28	YCL055W	1008	1089	KAR4	104	402	202	581	78	408	280	599
Scer_3.23	Spar_3.29	YCL054W	2526	2526	SPB1	727	3630	887	3220	695	3357	922	3330
Scer_3.24	Spar_3.30	YCL052C	1251	1251	PBN1	414	1888	587	1465	285	1305	452	1307
Scer_3.25	Spar_3.31	YCL051W	1752	1767	LRE1	211	1223	374	717	187	979	339	767
Scer_3.26	Spar_3.32	YCL050C	966	966	APA1	1637	8303	2706	6822	1800	8308	2842	7136
Scer_3.27	Spar_3.33	YCL049C	939	927	NA	192	946	341	942	235	1194	274	740
Scer_3.30	Spar_3.35	YCL048W	1392	1392	SPS22	3	15	9	19	46	203	103	201
Scer_3.31	Spar_3.36	YCL047C	777	816	POF1	91	470	171	460	87	370	199	535
Scer_3.32	Spar_3.37	YCL045C	2283	2340	EMC1	1024	5417	1465	3748	1159	5600	1903	4251
Scer_3.33	Spar_3.38	YCL044C	1254	1251	MGR1	107	586	424	725	107	538	374	656
Scer_3.34	Spar_3.39	YCL043C	1569	1578	PDI1	3562	18429	7235	13350	3219	16826	6892	13666
Scer_3.37	Spar_3.42	NA	1503	1503	NA	5808	23548	3033	8248	1492	6341	1182	3366
Scer_3.38	Spar_3.43	YCL039W	2238	2238	GID7	203	1075	436	986	113	598	292	526
Scer_3.39	Spar_3.44	YCL038C	1587	1587	ATG22	112	714	163	486	163	1019	299	755
Scer_3.51	Spar_3.49	YCL026C-B	582	582	HBN1	40	207	23048	36582	39	252	8754	13736
Scer_3.53	Spar_3.51	NA	1902	1902	NA	727	3987	1763	5932	627	3161	837	3207
Scer_3.55	Spar_3.52	YCL024W	3114	3120	KCC4	208	933	230	487	159	803	222	449
Scer_3.77	Spar_3.64	YCL017C	1494	1494	NFS1	363	1758	969	2382	577	2828	2217	5347
Scer_3.78	Spar_3.65	YCL016C	1143	1143	DCC1	106	607	206	609	138	671	228	582
Scer_3.79	Spar_3.66	YCL014W	4911	4869	BUD3	168	829	262	551	316	1638	506	1259
Scer_3.81	Spar_3.68	YCL011C	1284	1287	GBP2	1243	5833	1437	3521	924	4152	1163	3009
Scer_3.82	Spar_3.69	YCL010C	780	780	SGF29	206	865	255	620	143	823	235	565
Scer_3.83	Spar_3.70	YCL009C	930	930	ILV6	461	2421	826	2019	859	4297	1267	3507
Scer_3.84	Spar_3.71	YCL008C	1158	1158	STP22	95	580	219	507	100	436	126	414
Scer_3.86	Spar_3.73	YCL005W	771	771	LDB16	160	589	209	529	137	689	238	546
Scer_3.87	Spar_3.74	YCL004W	1566	1566	PGS1	90	400	164	457	77	328	148	271
Scer_3.89	Spar_3.76	YCL001W	567	567	RER1	349	1570	394	1053	322	1544	444	1088
Scer_3.93	Spar_3.81	YCR002C	969	969	CDC10	665	3456	1093	2452	706	3440	1184	2779
Scer_3.94	Spar_3.82	YCR003W	552	552	MRPL32	212	999	314	707	251	1087	329	948
Scer_3.95	Spar_3.83	YCR004C	744	750	YCP4	731	3804	2488	5723	816	4100	2047	3978
Scer_3.96	Spar_3.84	NA	1383	1383	NA	287	1925	1418	7878	455	3179	1699	9165
Scer_4.100	Spar_4.106	YDL159W	1548	1548	STE7	127	637	257	592	199	979	355	930
Scer_4.101	Spar_4.109	YDL157C	357	354	NA	161	872	274	908	194	922	259	843
Scer_4.102	Spar_4.110	YDL156W	1569	1572	CMR1	62	322	115	248	40	230	98	196
Scer_4.103	Spar_4.111	YDL155W	1284	1290	CLB3	296	1630	390	1105	382	1969	473	1421
Scer_4.104	Spar_4.112	YDL154W	2706	2712	MSH5	79	318	116	202	50	231	38	100
Scer_4.105	Spar_4.113	YDL153C	1833	1830	SAS10	722	3508	882	3085	548	2714	735	2432
Scer_4.106	Spar_4.115	YDL150W	1269	1269	RPC53	374	1843	477	1743	345	1840	540	1567
Scer_4.107	Spar_4.116	YDL149W	2994	2976	ATG9	84	412	191	427	202	872	376	784
Scer_4.108	Spar_4.117	YDL148C	2433	2433	NOP14	638	3150	862	2499	628	3372	959	2612
Scer_4.109	Spar_4.118	YDL147W	1338	1338	RPN5	1536	7053	2909	6237	1638	7883	3185	7011
Scer_4.110	Spar_4.119	YDL146W	1476	1476	LDB17	188	680	165	459	149	719	210	526
Scer_4.111	Spar_4.120	YDL145C	3606	3606	COP1	1555	7347	2686	6280	1014	5308	1919	4458
Scer_4.112	Spar_4.121	YDL144C	1071	1071	NA	105	551	446	992	119	529	382	861
Scer_4.113	Spar_4.122	YDL143W	1587	1587	CCT4	1741	8693	3535	7526	1383	7422	3108	6646
Scer_4.114	Spar_4.123	YDL142C	852	843	CRD1	102	491	192	477	103	474	167	384
Scer_4.115	Spar_4.124	YDL141W	2073	2073	BPL1	106	561	284	694	186	880	379	869
Scer_4.117	Spar_4.139	YDL139C	672	672	SCM3	45	281	57	175	41	263	123	243
Scer_4.118	Spar_4.140	YDL194W	2292	2292	SNF3	85	461	230	488	78	463	191	429
Scer_4.119	Spar_4.141	YDL137W	546	546	ARF2	1200	5878	1956	5205	1334	6969	2136	5711
Scer_4.121	Spar_4.143	YDL135C	609	609	RDI1	371	1941	485	1383	351	1823	457	1341
Scer_4.122	Spar_4.144	YDL188C	1110	1110	PPH22	641	3075	836	2304	547	2647	715	2070
Scer_4.123	Spar_4.145	YDL133W	1314	1314	SRF1	263	1327	312	967	253	1178	307	888
Scer_4.124	Spar_4.146	YDL132W	2448	2448	CDC53	731	3180	1419	2536	846	3928	1441	2574
Scer_4.125	Spar_4.147	YDL182W	1323	1323	LYS20	355	1974	649	1678	229	1239	953	2117
Scer_4.127	Spar_4.149	YDL130W	321	321	RPP1B	2788	13640	4403	11888	2190	10401	2897	8088
Scer_4.128	Spar_4.150	YDL129W	876	876	NA	80	355	59	223	91	429	98	325
Scer_4.129	Spar_4.151	YDL128W	1236	1236	VCX1	382	1910	660	1703	362	1621	445	1527
Scer_4.130	Spar_4.152	YDL127W	927	930	PCL2	93	596	122	303	71	418	113	304
Scer_4.131	Spar_4.153	YDL126C	2508	2508	CDC48	2958	13615	8065	14934	4294	19440	11354	20521
Scer_4.133	Spar_4.155	YDL124W	939	939	NA	1519	7538	10434	17022	1238	4988	7171	11142
Scer_4.134	Spar_4.156	YDL123W	423	423	SNA4	70	373	126	397	111	587	171	565
Scer_4.135	Spar_4.157	YDL122W	2430	2406	UBP1	776	4182	1105	2822	811	4016	1147	3046
Scer_4.136	Spar_4.158	YDL121C	450	450	NA	271	1399	408	1238	198	1068	368	872
Scer_4.137	Spar_4.159	YDL120W	525	522	YFH1	169	787	356	842	149	837	312	710
Scer_4.138	Spar_4.160	YDL119C	924	924	NA	27	152	64	281	52	212	71	284
Scer_4.139	Spar_4.161	YDL117W	2658	2667	CYK3	297	1667	532	1274	376	1894	512	1397
Scer_4.140	Spar_4.162	YDL116W	2181	2181	NUP84	486	2137	700	1714	596	2903	920	2117
Scer_4.143	Spar_4.166	YDL114W	927	915	NA	0	15	7	4	7	32	4	28
Scer_4.144	Spar_4.167	YDL113C	1923	1926	ATG20	157	737	294	753	242	974	403	916
Scer_4.145	Spar_4.168	YDL112W	4311	4311	TRM3	468	2302	708	1835	357	1619	516	1113
Scer_4.146	Spar_4.169	NA	798	798	NA	323	1634	497	1454	245	1443	456	1216
Scer_4.147	Spar_4.170	YDL110C	453	453	TMA17	287	1452	291	1002	304	1236	303	946
Scer_4.148	Spar_4.171	YDL109C	1944	1944	NA	25	190	66	209	31	100	41	125
Scer_4.150	Spar_4.173	YDL107W	1056	1050	MSS2	53	274	112	296	42	195	122	274
Scer_4.151	Spar_4.174	YDL106C	1680	1659	PHO2	218	980	355	816	268	1364	464	1086
Scer_4.152	Spar_4.175	YDL105W	1209	1212	NSE4	41	291	88	232	103	479	157	412
Scer_4.153	Spar_4.176	YDL104C	1224	1224	QRI7	66	324	123	364	66	294	120	317
Scer_4.154	Spar_4.177	YDL103C	1434	1434	QRI1	321	1440	585	1403	352	2008	776	1737
Scer_4.155	Spar_4.178	YDL102W	3294	3294	POL3	174	1019	367	923	256	1352	473	1143
Scer_4.156	Spar_4.179	YDL101C	1542	1542	DUN1	282	1377	396	867	356	2045	476	1196
Scer_4.157	Spar_4.180	YDL100C	1065	1065	GET3	1343	6782	3247	6108	1600	7866	4015	7443
Scer_4.158	Spar_4.181	YDL099W	1026	1038	BUG1	618	3209	1222	2695	531	2905	1130	2801
Scer_4.159	Spar_4.182	YDL098C	585	585	SNU23	63	311	150	345	79	351	161	402
Scer_4.160	Spar_4.183	YDL097C	1305	1302	RPN6	1229	6310	3378	6705	1510	7314	3369	7069
Scer_4.161	Spar_4.184	YDL093W	2454	2454	PMT5	1272	6723	1867	4246	1097	5530	1688	3817
Scer_4.163	Spar_4.186	YDL095W	2232	2229	PMT1	235	1408	280	888	262	1453	388	1127
Scer_4.164	Spar_4.187	YDL092W	441	441	SRP14	461	2530	622	1496	394	1885	454	1043
Scer_4.165	Spar_4.188	YDL091C	1368	1368	UBX3	193	902	264	742	170	772	321	927
Scer_4.166	Spar_4.189	YDL090C	1296	1290	RAM1	93	470	220	526	119	619	351	914
Scer_4.167	Spar_4.190	YDL089W	1455	1467	NUR1	101	509	208	545	88	412	214	502
Scer_4.168	Spar_4.191	YDL088C	1587	1584	ASM4	450	2148	604	1470	482	2164	698	1650
Scer_4.169	Spar_4.192	YDL087C	786	795	LUC7	59	330	114	263	37	224	92	243
Scer_4.170	Spar_4.193	YDL086W	822	822	NA	394	2006	814	2194	473	2028	838	2405
Scer_4.173	Spar_4.195	YDL085W	1638	1638	NDE2	10	46	14	29	43	200	83	144
Scer_4.174	Spar_4.196	YDL084W	1341	1341	SUB2	2742	14384	3564	9225	2614	13220	3410	8559
Scer_4.178	Spar_4.200	YDL080C	1830	1866	THI3	189	938	267	721	174	794	264	828
Scer_4.180	Spar_4.203	YDL078C	1032	1032	MDH3	667	3072	1040	2734	198	863	363	1117
Scer_4.181	Spar_4.204	YDL077C	3150	3150	VAM6	152	744	267	718	170	707	281	698
Scer_4.182	Spar_4.205	YDL076C	885	885	RXT3	231	1088	304	841	207	1144	254	777
Scer_4.184	Spar_4.207	YDL074C	2103	2103	BRE1	675	3280	902	2213	530	2435	824	1898
Scer_4.185	Spar_4.208	YDL073W	2955	2961	NA	350	1809	653	1486	323	1558	721	1670
Scer_4.186	Spar_4.209	YDL072C	612	612	YET3	825	3702	901	2600	792	3472	903	2347
Scer_4.188	Spar_4.211	YDL070W	1917	1911	BDF2	1473	7063	1894	2825	1706	7859	2193	3602
Scer_4.189	Spar_4.212	YDL069C	690	690	CBS1	42	147	86	243	54	250	83	292
Scer_4.191	Spar_4.214	YDL066W	1287	1290	IDP1	598	3008	1314	2962	1151	5317	2317	5334
Scer_4.192	Spar_4.215	YDL065C	1029	1026	PEX19	411	1955	596	1475	280	1377	521	1214
Scer_4.193	Spar_4.216	YDL064W	474	474	UBC9	268	1392	468	1129	310	1473	473	1055
Scer_4.194	Spar_4.217	YDL063C	1863	1863	SYO1	394	2092	626	1851	554	2976	909	2754
Scer_4.196	Spar_4.219	YDL060W	2367	2367	TSR1	638	3164	829	2701	568	2870	816	2696
Scer_4.197	Spar_4.220	YDL059C	717	717	RAD59	29	133	250	710	18	124	175	615
Scer_4.198	Spar_4.221	YDL058W	5373	5418	USO1	284	1391	552	1388	373	1816	975	1734
Scer_4.199	Spar_4.222	YDL057W	987	987	NA	34	221	107	283	30	158	93	237
Scer_4.20	Spar_4.26	YDL240W	3054	3054	LRG1	110	623	201	529	87	454	152	368
Scer_4.200	Spar_4.223	YDL056W	2502	2523	MBP1	322	1719	479	1168	189	1005	330	770
Scer_4.201	Spar_4.224	YDL055C	1086	1086	PSA1	6624	35654	6572	17317	8655	46815	6951	20039
Scer_4.203	Spar_4.227	YDL054C	1461	1461	MCH1	212	922	395	970	105	440	221	595
Scer_4.204	Spar_4.228	YDL053C	558	558	PBP4	300	1460	463	1085	363	1695	486	1124
Scer_4.205	Spar_4.229	YDL052C	912	912	SLC1	349	1964	558	1280	279	1686	396	1191
Scer_4.206	Spar_4.230	YDL051W	828	828	LHP1	964	5113	1274	3663	883	4532	1361	3899
Scer_4.207	Spar_4.231	YDL049C	807	807	KNH1	7	40	7	84	23	161	50	162
Scer_4.208	Spar_4.232	YDL048C	1473	1470	STP4	147	787	96	1107	93	537	83	1071
Scer_4.209	Spar_4.233	YDL047W	936	936	SIT4	413	2103	717	1959	486	2685	888	2452
Scer_4.21	Spar_4.27	YDL239C	2373	2379	ADY3	59	223	72	157	164	693	214	462
Scer_4.210	Spar_4.234	YDL046W	522	522	NPC2	684	3583	1046	2603	440	2109	923	1972
Scer_4.212	Spar_4.236	YDL045C	921	921	FAD1	151	720	250	700	101	569	210	564
Scer_4.213	Spar_4.237	YDL044C	1323	1323	MTF2	130	634	219	540	141	522	183	478
Scer_4.214	Spar_4.238	YDL043C	801	801	PRP11	94	587	157	471	143	840	310	715
Scer_4.216	Spar_4.240	YDL040C	2565	2571	NAT1	767	3951	1231	3051	809	3980	1296	3311
Scer_4.219	Spar_4.245	YDL036C	1389	1389	PUS9	105	653	246	758	153	714	281	900
Scer_4.22	Spar_4.28	YDL238C	1470	1458	GUD1	29	147	107	196	22	147	97	223
Scer_4.220	Spar_4.246	YDL035C	2886	2847	GPR1	364	1628	584	1377	206	903	362	705
Scer_4.221	Spar_4.247	YDL033C	1254	1305	SLM3	103	541	175	402	202	1111	364	863
Scer_4.222	Spar_4.248	YDL031W	2988	2988	DBP10	520	2979	919	3004	558	2710	743	2600
Scer_4.223	Spar_4.249	YDL030W	1593	1596	PRP9	152	661	296	684	130	606	217	550
Scer_4.224	Spar_4.250	YDL029W	1176	1176	ARP2	1193	5912	3105	7307	1004	5385	1616	4385
Scer_4.225	Spar_4.251	YDL028C	2295	2295	MPS1	220	1156	298	674	252	1279	319	672
Scer_4.226	Spar_4.252	YDL027C	1263	1263	NA	322	1350	447	889	167	833	222	605
Scer_4.227	Spar_4.253	YDL025C	1863	1872	RTK1	277	1359	882	2079	291	1332	347	1142
Scer_4.23	Spar_4.29	YDL237W	1173	1173	AIM6	183	973	421	1132	261	1245	556	1401
Scer_4.232	Spar_4.257	YDL022W	1176	1176	GPD1	1780	10057	2201	4839	1582	8165	1252	2826
Scer_4.233	Spar_4.258	YDL021W	936	936	GPM2	454	2027	63	408	651	3195	153	1055
Scer_4.234	Spar_4.259	YDL020C	1596	1611	RPN4	987	3993	5726	10947	1019	4412	5797	10905
Scer_4.235	Spar_4.260	NA	3852	3849	NA	437	2167	756	1755	398	1969	722	1733
Scer_4.236	Spar_4.261	YDL018C	678	678	ERP3	169	847	222	560	184	868	280	680
Scer_4.237	Spar_4.262	YDL017W	1524	1524	CDC7	99	592	191	547	89	455	175	436
Scer_4.238	Spar_4.263	YDL015C	933	933	TSC13	1165	5631	1467	4151	569	2639	741	2566
Scer_4.239	Spar_4.264	YDL014W	984	993	NOP1	2026	10544	3194	8970	1698	9253	2968	8388
Scer_4.24	Spar_4.30	YDL236W	939	933	PHO13	432	2142	783	2282	348	1868	754	2091
Scer_4.240	Spar_4.265	YDL013W	1860	1848	SLX5	127	636	288	914	125	681	261	838
Scer_4.243	Spar_4.268	YDL010W	696	696	GRX6	252	1248	397	1176	171	734	235	779
Scer_4.245	Spar_4.269	YDL008W	498	498	APC11	115	562	220	479	30	189	55	162
Scer_4.25	Spar_4.31	YDL235C	504	504	YPD1	426	2187	581	1355	558	2876	822	1912
Scer_4.253	Spar_4.275	YDL007W	1314	1314	RPT2	1711	7906	3814	7672	1868	8783	4434	9578
Scer_4.254	Spar_4.276	YDL006W	846	846	PTC1	186	840	287	522	231	1180	389	955
Scer_4.255	Spar_4.277	YDL005C	1296	1260	MED2	325	1739	479	1307	322	1343	453	1249
Scer_4.256	Spar_4.278	YDL004W	483	480	ATP16	672	3059	849	2221	619	2814	831	2006
Scer_4.257	Spar_4.279	YDL003W	1701	1695	MCD1	572	3243	557	1416	731	3706	677	1527
Scer_4.258	Spar_4.280	YDL002C	612	612	NHP10	156	810	277	787	157	764	280	862
Scer_4.259	Spar_4.281	YDL001W	1293	1293	RMD1	146	734	284	751	170	768	248	716
Scer_4.26	Spar_4.32	YDL234C	2241	2238	GYP7	198	1022	396	1646	204	957	393	1278
Scer_4.260	Spar_4.282	NA	2256	2256	NA	1285	5134	1137	2683	1365	6017	1238	2958
Scer_4.261	Spar_4.283	YDR002W	606	606	YRB1	2327	12306	2853	8002	1934	9568	2211	6221
Scer_4.262	Spar_4.284	YDR003W	633	633	RCR2	141	784	517	1285	152	790	356	885
Scer_4.264	Spar_4.286	YDR004W	1383	1347	RAD57	261	1245	498	1138	173	829	241	531
Scer_4.266	Spar_4.288	YDR006C	2706	2496	SOK1	366	1880	636	2131	387	2079	668	2327
Scer_4.267	Spar_4.289	YDR007W	675	675	TRP1	238	1111	389	969	145	876	279	751
Scer_4.268	Spar_4.290	NA	1563	1563	NA	31	166	56	160	75	338	219	388
Scer_4.27	Spar_4.33	YDL233W	1377	1374	MFG1	71	354	152	386	91	525	233	580
Scer_4.272	Spar_4.293	YDR013W	627	627	PSF1	120	682	194	470	126	660	186	589
Scer_4.273	Spar_4.294	YDR014W	1944	1944	RAD61	38	234	74	253	88	416	159	452
Scer_4.275	Spar_4.297	YDR014W-A	489	525	HED1	3	3	1	11	15	60	7	32
Scer_4.277	Spar_4.299	YDR017C	3153	3135	KCS1	488	2371	539	1557	495	2605	586	1702
Scer_4.278	Spar_4.300	YDR018C	1191	1206	NA	22	96	19	54	22	100	30	67
Scer_4.279	Spar_4.301	YDR019C	1203	1317	GCV1	583	2713	164	844	696	3271	234	979
Scer_4.280	Spar_4.302	YDR020C	699	699	DAS2	114	564	130	427	69	449	154	419
Scer_4.281	Spar_4.303	YDR021W	1200	1200	FAL1	88	579	137	518	144	759	198	710
Scer_4.282	Spar_4.304	YDR022C	591	594	ATG31	57	300	96	220	203	821	289	541
Scer_4.284	Spar_4.311	YDR023W	1389	1389	SES1	2797	13608	3584	9728	2844	13922	3806	9927
Scer_4.288	Spar_4.314	YDR026C	1713	1713	NSI1	262	1330	440	1159	255	1392	461	1104
Scer_4.29	Spar_4.35	YDL231C	3378	3378	BRE4	304	1421	501	1226	457	1983	892	2141
Scer_4.290	Spar_4.316	YDR027C	2670	2670	VPS54	292	1402	425	942	472	2207	615	1565
Scer_4.291	Spar_4.317	YDR028C	3045	3057	REG1	758	3390	1297	2880	675	3359	1050	2696
Scer_4.293	Spar_4.319	YDR030C	1521	1521	RAD28	53	249	106	202	104	530	147	425
Scer_4.294	Spar_4.320	YDR031W	366	366	MIC14	65	304	78	185	111	467	85	265
Scer_4.295	Spar_4.321	YDR032C	597	597	PST2	618	3256	4765	7086	911	4858	7430	11373
Scer_4.296	Spar_4.322	YDR033W	963	963	MRH1	5082	28230	6577	21116	5058	26589	4609	16025
Scer_4.297	Spar_4.323	YDR034C	2373	2337	LYS14	207	943	338	716	308	1357	377	923
Scer_4.30	Spar_4.36	YDL230W	1008	1008	PTP1	133	677	199	528	104	437	161	410
Scer_4.316	Spar_4.330	NA	156	156	NA	30	79	11	32	11	62	8	65
Scer_4.317	Spar_4.331	YDR035W	1113	1113	ARO3	750	3906	618	1965	1518	7789	1461	4722
Scer_4.323	Spar_4.342	YDR041W	612	612	RSM10	417	1962	442	1073	424	1882	457	1126
Scer_4.324	Spar_4.343	YDR042C	603	582	NA	21	144	63	233	137	448	47	142
Scer_4.325	Spar_4.344	YDR043C	696	696	NRG1	220	1038	397	1142	176	824	292	846
Scer_4.326	Spar_4.345	YDR044W	987	987	HEM13	1974	18464	429	1861	1737	16508	429	2310
Scer_4.327	Spar_4.346	YDR045C	333	333	RPC11	166	862	178	531	144	755	175	597
Scer_4.328	Spar_4.347	NA	1815	1815	NA	928	5050	2021	6715	735	3706	1295	4052
Scer_4.329	Spar_4.348	YDR047W	1089	1089	HEM12	633	3036	777	2484	868	4026	1405	3415
Scer_4.331	Spar_4.349	YDR049W	1899	1908	VMS1	238	1346	420	1101	297	1425	525	1405
Scer_4.333	Spar_4.351	YDR051C	1005	1005	DET1	306	1436	425	964	173	867	266	639
Scer_4.334	Spar_4.352	YDR052C	2115	2103	DBF4	509	2741	673	1755	316	1675	458	1019
Scer_4.335	Spar_4.353	YDR054C	888	894	CDC34	596	3113	1592	4167	598	3306	2561	5871
Scer_4.336	Spar_4.354	YDR055W	1335	1350	PST1	1491	8246	1630	5126	1549	8149	1583	4293
Scer_4.337	Spar_4.355	YDR056C	618	618	NA	330	1749	437	1231	235	1512	539	1521
Scer_4.338	Spar_4.356	YDR057W	1629	1668	YOS9	147	755	236	668	180	898	306	930
Scer_4.339	Spar_4.357	YDR058C	981	981	TGL2	57	247	111	290	69	354	185	412
Scer_4.34	Spar_4.39	YDL226C	1059	1059	GCS1	594	2928	1045	2468	590	2923	1036	2369
Scer_4.343	Spar_4.362	YDR060W	3078	3054	MAK21	1161	5833	1545	4547	1136	5525	1430	4359
Scer_4.344	Spar_4.363	YDR061W	1620	1617	NA	336	1633	552	1559	351	1617	703	1935
Scer_4.345	Spar_4.364	YDR062W	1686	1686	LCB2	1102	5280	1585	4050	852	4277	1401	3607
Scer_4.346	Spar_4.365	YDR063W	450	450	AIM7	266	1597	335	981	311	1719	434	1280
Scer_4.348	Spar_4.367	YDR065W	1098	1098	RRG1	110	434	184	422	129	718	257	628
Scer_4.35	Spar_4.40	YDL225W	1656	1656	SHS1	546	2783	836	2071	582	2937	859	2138
Scer_4.350	Spar_4.369	YDR067C	675	675	OCA6	148	720	239	748	109	599	217	589
Scer_4.351	Spar_4.370	YDR068W	933	921	DOS2	376	1807	507	1346	223	1064	419	977
Scer_4.352	Spar_4.371	YDR069C	2781	2781	DOA4	174	783	325	746	170	830	416	945
Scer_4.354	Spar_4.373	YDR071C	576	576	PAA1	820	3985	1251	3215	868	4256	1192	2944
Scer_4.355	Spar_4.374	YDR072C	1584	1584	IPT1	528	2250	1073	4401	507	2436	1329	3882
Scer_4.356	Spar_4.375	YDR073W	510	486	SNF11	119	602	195	695	62	337	167	448
Scer_4.357	Spar_4.376	YDR074W	2691	2691	TPS2	2773	11586	1509	4348	2886	11565	1557	4265
Scer_4.358	Spar_4.377	YDR075W	927	927	PPH3	106	481	157	444	108	581	153	574
Scer_4.359	Spar_4.378	YDR076W	1221	1221	RAD55	86	325	69	160	100	528	179	332
Scer_4.36	Spar_4.41	YDL224C	1950	1950	WHI4	251	1293	471	1032	347	1834	539	1226
Scer_4.361	Spar_4.381	YDR078C	672	672	SHU2	62	278	110	202	22	128	56	160
Scer_4.362	Spar_4.382	YDR079W	336	333	PET100	96	414	138	440	62	317	124	430
Scer_4.364	Spar_4.384	YDR080W	2979	2997	VPS41	153	622	268	757	66	318	196	389
Scer_4.365	Spar_4.385	YDR081C	2778	2814	PDC2	300	1385	485	1381	347	1582	519	1324
Scer_4.366	Spar_4.386	YDR082W	1485	1482	STN1	88	545	176	439	141	786	194	531
Scer_4.367	Spar_4.387	YDR083W	1179	1176	RRP8	353	1782	467	1482	332	1642	493	1469
Scer_4.368	Spar_4.388	YDR084C	600	600	TVP23	209	1079	335	787	160	729	276	712
Scer_4.369	Spar_4.389	YDR085C	1863	1863	AFR1	43	190	58	263	92	322	74	273
Scer_4.37	Spar_4.42	YDL223C	3141	3201	HBT1	84	249	90	182	143	321	43	158
Scer_4.370	Spar_4.390	YDR086C	243	243	SSS1	444	2430	539	1417	381	2311	628	1553
Scer_4.371	Spar_4.391	YDR087C	837	843	RRP1	399	2246	511	1510	628	3069	804	2271
Scer_4.372	Spar_4.392	YDR088C	1149	1149	SLU7	123	674	205	683	84	433	130	432
Scer_4.374	Spar_4.394	YDR089W	2610	2607	NA	353	1677	267	786	161	663	248	683
Scer_4.375	Spar_4.395	YDR090C	933	933	NA	134	809	319	733	314	1585	527	1470
Scer_4.376	Spar_4.396	YDR091C	1827	1827	RLI1	1199	6072	1492	4036	815	4617	1241	3291
Scer_4.378	Spar_4.398	NA	4839	4839	NA	366	1717	914	2927	421	2019	1076	2962
Scer_4.38	Spar_4.43	YDL222C	930	930	FMP45	80	156	17	36	129	415	34	76
Scer_4.380	Spar_4.400	YDR096W	2685	2685	GIS1	311	1307	379	1357	252	1195	301	1309
Scer_4.381	Spar_4.401	YDR097C	3729	3732	MSH6	224	1464	471	1133	287	1500	553	1204
Scer_4.39	Spar_4.44	YDL220C	2775	2814	CDC13	70	356	122	340	59	286	125	282
Scer_4.393	Spar_4.405	YDR099W	822	852	BMH2	1611	8025	3013	6021	1614	7585	2608	5948
Scer_4.394	Spar_4.406	YDR100W	432	432	TVP15	206	976	260	589	203	873	174	523
Scer_4.395	Spar_4.407	YDR101C	1782	1782	ARX1	857	4495	1226	3970	688	3799	1058	3286
Scer_4.397	Spar_4.409	YDR103W	2754	2748	STE5	46	217	112	163	112	471	150	300
Scer_4.398	Spar_4.410	YDR104C	3738	3741	SPO71	100	400	206	471	129	652	239	619
Scer_4.399	Spar_4.411	YDR105C	1422	1425	TMS1	253	1245	407	991	194	831	274	753
Scer_4.402	Spar_4.415	NA	2019	2073	NA	84	448	117	335	114	663	200	563
Scer_4.403	Spar_4.416	YDR108W	2097	2097	TRS85	172	779	287	592	214	1044	372	1125
Scer_4.404	Spar_4.417	YDR109C	2148	2172	NA	143	745	298	668	182	923	477	1016
Scer_4.405	Spar_4.418	YDR110W	1701	1692	FOB1	206	994	302	769	123	756	228	747
Scer_4.406	Spar_4.419	NA	1524	1524	NA	185	719	476	1303	105	451	322	984
Scer_4.407	Spar_4.420	YDR113C	1119	1125	PDS1	202	987	265	579	210	1210	267	666
Scer_4.409	Spar_4.423	YDR115W	318	318	NA	286	1095	402	815	211	898	246	644
Scer_4.41	Spar_4.46	YDL218W	954	945	NA	14	115	33	80	33	180	46	125
Scer_4.410	Spar_4.424	YDR116C	858	858	MRPL1	386	1875	530	1529	397	1910	519	1324
Scer_4.411	Spar_4.425	YDR117C	1698	1698	TMA64	313	1527	503	1106	339	1540	592	1338
Scer_4.412	Spar_4.426	YDR118W	1959	1959	APC4	108	472	169	347	128	463	228	582
Scer_4.413	Spar_4.427	YDR119W	2307	2280	VBA4	603	2862	724	1781	643	2883	700	1749
Scer_4.415	Spar_4.429	YDR120C	1713	1713	TRM1	561	2975	794	2468	553	2773	721	2113
Scer_4.416	Spar_4.430	YDR121W	591	612	DPB4	117	754	237	605	239	1309	376	910
Scer_4.417	Spar_4.431	NA	3195	3195	NA	400	1934	729	1568	318	1768	610	1264
Scer_4.418	Spar_4.432	YDR123C	915	915	INO2	103	490	157	416	70	339	93	248
Scer_4.419	Spar_4.433	YDR124W	963	957	NA	28	116	46	110	32	141	49	151
Scer_4.42	Spar_4.47	YDL217C	624	615	TIM22	121	698	287	727	140	710	256	723
Scer_4.420	Spar_4.434	YDR125C	1362	1371	ECM18	21	94	37	91	26	135	56	175
Scer_4.421	Spar_4.435	YDR126W	1011	1011	SWF1	34	164	42	188	46	248	96	304
Scer_4.422	Spar_4.436	YDR127W	4767	4767	ARO1	1002	5058	1588	4098	1267	5706	1804	4210
Scer_4.423	Spar_4.437	YDR128W	3447	3447	MTC5	167	938	458	1048	142	706	271	777
Scer_4.424	Spar_4.438	YDR129C	1929	1929	SAC6	1287	5886	2362	6421	1045	4544	2115	4990
Scer_4.425	Spar_4.439	YDR130C	876	864	FIN1	130	687	205	465	124	720	180	534
Scer_4.426	Spar_4.440	YDR131C	1671	1671	NA	77	370	115	275	139	561	181	462
Scer_4.427	Spar_4.441	YDR132C	1488	1488	NA	71	305	1177	2526	166	736	1809	3974
Scer_4.43	Spar_4.48	YDL216C	1323	1323	RRI1	57	323	86	170	50	213	57	196
Scer_4.430	Spar_4.443	NA	4548	4551	NA	693	3245	8807	14946	534	2580	6996	11371
Scer_4.432	Spar_4.444	YDR137W	1992	1992	RGP1	246	1228	365	878	314	1473	784	1723
Scer_4.433	Spar_4.445	YDR138W	2259	2259	HPR1	236	1098	357	837	391	1778	662	1504
Scer_4.435	Spar_4.447	YDR140W	666	669	MTQ2	156	746	293	725	128	701	229	556
Scer_4.436	Spar_4.448	YDR141C	5097	5097	DOP1	302	1590	592	1285	479	2221	715	1681
Scer_4.437	Spar_4.449	YDR142C	1128	1131	PEX7	68	418	183	532	108	532	192	478
Scer_4.438	Spar_4.450	YDR143C	1833	1806	SAN1	309	1597	434	1047	503	2527	850	1964
Scer_4.439	Spar_4.451	YDR144C	1791	1791	MKC7	874	4047	970	2290	506	2567	709	1681
Scer_4.44	Spar_4.49	YDL215C	3279	3279	GDH2	475	2169	618	1623	346	1541	446	1366
Scer_4.441	Spar_4.454	YDR146C	2130	2130	SWI5	270	1583	336	717	264	1418	254	687
Scer_4.442	Spar_4.455	YDR147W	1605	1611	EKI1	306	1768	391	849	385	1885	582	1111
Scer_4.443	Spar_4.456	YDR148C	1392	1374	KGD2	740	3153	941	2362	486	2298	840	2069
Scer_4.446	Spar_4.459	YDR151C	978	978	CTH1	298	1288	872	1564	332	1422	910	2148
Scer_4.447	Spar_4.460	YDR152W	798	801	GIR2	629	3036	949	2306	506	2728	792	2072
Scer_4.448	Spar_4.461	YDR153C	1236	1230	ENT5	331	2085	608	1675	732	3978	1144	2932
Scer_4.449	Spar_4.462	YDR155C	489	489	CPR1	8756	41899	19152	31025	11075	52393	27440	48267
Scer_4.45	Spar_4.50	YDL214C	2100	2085	PRR2	44	154	19	59	32	128	12	38
Scer_4.450	Spar_4.463	YDR156W	414	414	RPA14	108	606	184	557	206	1150	337	1088
Scer_4.452	Spar_4.465	YDR158W	1098	1098	HOM2	1574	8125	1635	4906	1874	10490	2119	6591
Scer_4.453	Spar_4.466	YDR159W	3906	3918	SAC3	289	1312	489	1159	284	1440	491	1242
Scer_4.454	Spar_4.467	YDR160W	2559	2559	SSY1	212	926	333	793	158	790	277	723
Scer_4.455	Spar_4.468	YDR161W	1164	1161	NA	573	3030	792	2168	549	2922	693	2052
Scer_4.456	Spar_4.469	YDR162C	711	711	NBP2	112	660	293	635	100	509	164	457
Scer_4.457	Spar_4.470	YDR163W	528	522	CWC15	118	554	231	593	76	325	118	353
Scer_4.458	Spar_4.471	YDR164C	2175	2175	SEC1	234	1159	507	1477	172	962	469	1208
Scer_4.459	Spar_4.472	YDR165W	1335	1335	TRM82	484	2409	754	2068	555	2716	801	2351
Scer_4.46	Spar_4.51	YDL213C	678	675	NOP6	591	2944	708	2057	515	2830	662	1998
Scer_4.460	Spar_4.473	YDR166C	2916	2919	SEC5	316	1479	487	1179	267	1190	358	863
Scer_4.461	Spar_4.474	YDR167W	621	621	TAF10	263	1325	361	958	289	1403	498	1186
Scer_4.462	Spar_4.475	YDR168W	1521	1521	CDC37	749	3170	1562	3042	669	3021	982	2363
Scer_4.463	Spar_4.476	YDR169C	1542	1542	STB3	229	1070	464	1125	349	1492	618	1555
Scer_4.465	Spar_4.477	YDR170C	6030	6012	SEC7	529	2784	1056	2371	418	2076	703	1784
Scer_4.47	Spar_4.52	YDL212W	633	633	SHR3	758	3635	951	2395	860	4076	1071	2893
Scer_4.474	Spar_4.483	YDR171W	1128	1128	HSP42	2074	8116	2702	3330	2162	7940	2177	3001
Scer_4.475	Spar_4.484	YDR172W	2058	2058	SUP35	1746	9427	2356	6849	2235	11512	3659	9609
Scer_4.476	Spar_4.485	YDR173C	1068	1062	ARG82	120	399	117	252	149	780	200	546
Scer_4.477	Spar_4.486	YDR174W	741	741	HMO1	1036	5219	1982	4065	807	4164	1487	3426
Scer_4.478	Spar_4.487	YDR175C	960	969	RSM24	401	1805	579	1424	629	2843	727	1913
Scer_4.479	Spar_4.488	YDR176W	2109	2106	NGG1	364	1776	646	1537	335	1770	623	1527
Scer_4.48	Spar_4.53	YDL211C	1119	1122	NA	53	344	60	170	181	1010	164	414
Scer_4.480	Spar_4.489	YDR177W	648	648	UBC1	725	3601	1192	2854	630	3124	1117	2465
Scer_4.481	Spar_4.490	YDR178W	546	546	SDH4	314	1463	524	1504	353	1387	500	1455
Scer_4.482	Spar_4.491	YDR179C	483	489	CSN9	57	365	82	213	38	208	120	174
Scer_4.483	Spar_4.492	YDR179W-A	1392	1392	NA	122	617	168	480	89	418	161	416
Scer_4.484	Spar_4.493	YDR180W	4482	4482	SCC2	139	688	299	608	171	909	498	846
Scer_4.485	Spar_4.494	YDR181C	1446	1443	SAS4	219	1025	338	853	118	586	187	455
Scer_4.486	Spar_4.495	YDR182W	1476	1479	CDC1	414	2030	587	1593	309	1539	464	1268
Scer_4.488	Spar_4.496	YDR183W	693	693	PLP1	50	209	134	308	63	315	145	454
Scer_4.490	Spar_4.498	YDR184C	885	891	ATC1	197	1085	318	1064	205	1048	275	1076
Scer_4.491	Spar_4.499	YDR185C	540	540	UPS3	63	287	61	208	59	206	111	421
Scer_4.493	Spar_4.502	YDR188W	1641	1641	CCT6	1209	6071	3172	6612	948	5093	3145	6171
Scer_4.494	Spar_4.503	YDR189W	2001	2001	SLY1	612	2993	1039	2415	679	3452	967	2344
Scer_4.495	Spar_4.504	YDR190C	1392	1392	RVB1	1082	5071	1341	3915	1003	5042	1320	3831
Scer_4.496	Spar_4.505	YDR191W	1113	1128	HST4	39	245	95	268	54	385	113	405
Scer_4.498	Spar_4.508	YDR194C	1995	2001	MSS116	1276	5975	1975	4592	1081	4947	2157	4707
Scer_4.50	Spar_4.55	YDL210W	1716	1716	UGA4	2	9	11	33	8	28	9	32
Scer_4.500	Spar_4.509	YDR195W	1602	1599	REF2	258	1166	328	803	178	887	300	595
Scer_4.501	Spar_4.510	YDR196C	726	741	CAB5	235	1111	270	814	224	1221	269	866
Scer_4.502	Spar_4.511	YDR197W	1170	1233	CBS2	190	885	261	643	189	918	257	646
Scer_4.503	Spar_4.512	YDR198C	1440	1440	RKM2	123	609	219	571	244	973	317	791
Scer_4.504	Spar_4.513	YDR200C	1815	1815	VPS64	221	1029	337	834	71	420	183	479
Scer_4.505	Spar_4.514	YDR201W	498	507	SPC19	81	466	154	383	99	431	204	441
Scer_4.506	Spar_4.515	YDR202C	1056	1056	RAV2	95	481	206	537	111	423	201	539
Scer_4.507	Spar_4.516	YDR204W	1008	990	COQ4	90	519	226	628	133	716	267	877
Scer_4.508	Spar_4.517	YDR205W	2175	2181	MSC2	181	979	384	1017	389	1810	672	1678
Scer_4.509	Spar_4.518	YDR206W	2655	2670	EBS1	566	2540	931	2091	739	3281	1117	2643
Scer_4.51	Spar_4.56	YDL209C	1020	1026	CWC2	89	545	139	395	109	620	191	580
Scer_4.510	Spar_4.519	YDR207C	2511	2520	UME6	307	1464	435	782	223	1185	382	763
Scer_4.511	Spar_4.520	YDR208W	2340	2337	MSS4	408	2112	618	1497	400	2203	666	1558
Scer_4.512	Spar_4.521	NA	228	228	NA	417	2248	535	1308	166	1106	285	613
Scer_4.52	Spar_4.57	YDL208W	471	522	NHP2	1212	7104	1431	4481	1259	6730	1493	4358
Scer_4.53	Spar_4.58	YDL207W	1617	1617	GLE1	347	1722	540	1334	238	1174	375	972
Scer_4.530	Spar_4.525	YDR211W	2139	2139	GCD6	788	4045	1106	2812	747	3789	1131	3003
Scer_4.531	Spar_4.526	YDR212W	1680	1680	TCP1	930	4584	2139	4630	1321	6268	2733	6259
Scer_4.532	Spar_4.527	YDR213W	2742	2751	UPC2	100	809	121	598	237	1399	180	707
Scer_4.533	Spar_4.528	YDR214W	1053	1047	AHA1	2049	9049	3475	6923	1561	7409	3121	6343
Scer_4.535	Spar_4.530	YDR216W	3972	4002	ADR1	193	718	398	1300	122	468	245	588
Scer_4.536	Spar_4.531	YDR217C	3930	3909	RAD9	138	762	262	747	131	607	216	583
Scer_4.537	Spar_4.532	YDR218C	1263	1251	SPR28	29	171	32	42	35	149	40	73
Scer_4.538	Spar_4.533	YDR219C	1398	1398	MFB1	236	1283	293	675	221	966	273	537
Scer_4.54	Spar_4.59	YDL206W	2289	2286	NA	146	658	197	500	119	576	195	455
Scer_4.540	Spar_4.535	YDR221W	2109	2109	GTB1	162	874	425	944	152	788	367	792
Scer_4.541	Spar_4.536	YDR222W	1248	1248	NA	175	769	135	209	255	1340	243	333
Scer_4.542	Spar_4.537	YDR223W	1404	1506	CRF1	47	223	196	440	56	286	77	156
Scer_4.543	Spar_4.538	NA	396	396	NA	3064	14331	4147	11596	3431	16321	3754	10594
Scer_4.545	Spar_4.540	YDR226W	669	669	ADK1	2479	12227	4223	11908	1713	9247	3460	10461
Scer_4.547	Spar_4.542	YDR228C	1881	1902	PCF11	309	1340	349	762	247	1133	320	793
Scer_4.548	Spar_4.543	YDR229W	1362	1362	IVY1	239	1083	355	955	185	1001	332	939
Scer_4.549	Spar_4.544	YDR231C	618	618	COX20	195	866	279	735	161	935	269	773
Scer_4.55	Spar_4.60	YDL205C	984	984	HEM3	333	1418	458	1229	200	830	314	729
Scer_4.550	Spar_4.545	YDR232W	1647	1647	HEM1	467	2680	736	2472	567	3329	928	2601
Scer_4.551	Spar_4.546	YDR233C	888	900	RTN1	2833	14646	3256	10182	2996	15070	2982	10259
Scer_4.552	Spar_4.548	YDR234W	2082	2082	LYS4	294	1570	555	1657	243	1092	498	1325
Scer_4.553	Spar_4.549	YDR235W	1635	1635	PRP42	196	938	326	817	146	636	270	762
Scer_4.554	Spar_4.550	YDR236C	657	657	FMN1	136	604	241	620	136	660	288	745
Scer_4.555	Spar_4.551	YDR237W	879	879	MRPL7	363	1735	484	1329	519	2224	670	1728
Scer_4.556	Spar_4.552	YDR238C	2922	2922	SEC26	1115	5764	1964	4429	1461	7032	2234	5357
Scer_4.557	Spar_4.553	YDR239C	2364	2364	NA	134	717	254	666	139	738	224	619
Scer_4.558	Spar_4.554	YDR240C	1479	1479	SNU56	143	607	151	561	120	584	175	621
Scer_4.56	Spar_4.61	YDL204W	1182	1257	RTN2	848	2326	154	359	2434	6700	400	960
Scer_4.562	Spar_4.556	YDR242W	1650	1650	AMD2	110	545	240	468	141	657	1138	2145
Scer_4.563	Spar_4.557	YDR243C	1767	1767	PRP28	80	493	172	555	155	758	481	1135
Scer_4.564	Spar_4.558	YDR244W	1839	1836	PEX5	357	1623	557	1117	308	1642	853	2065
Scer_4.565	Spar_4.559	YDR245W	1182	1182	MNN10	772	4124	1068	2898	724	3328	809	2170
Scer_4.566	Spar_4.560	YDR246W	660	663	TRS23	110	565	282	682	100	600	337	700
Scer_4.568	Spar_4.561	YDR247W	1386	1392	VHS1	57	262	134	282	63	316	166	444
Scer_4.569	Spar_4.562	YDR248C	582	582	NA	76	361	218	627	139	717	382	1084
Scer_4.57	Spar_4.62	YDL203C	1872	1875	ACK1	130	713	301	682	195	818	389	1024
Scer_4.570	Spar_4.563	YDR249C	1122	1122	NA	47	337	104	345	114	506	183	419
Scer_4.572	Spar_4.565	YDR251W	2493	2508	PAM1	489	1833	703	1850	451	2309	726	2023
Scer_4.573	Spar_4.566	YDR252W	450	450	BTT1	35	189	50	99	28	136	61	118
Scer_4.574	Spar_4.567	YDR253C	576	576	MET32	91	461	241	645	69	415	192	596
Scer_4.575	Spar_4.568	YDR254W	1377	1377	CHL4	136	623	199	491	148	622	234	541
Scer_4.58	Spar_4.63	YDL202W	750	750	MRPL11	297	1466	465	1244	334	1569	585	1455
Scer_4.59	Spar_4.64	YDL201W	861	861	TRM8	268	1422	397	1106	322	1673	424	1257
Scer_4.60	Spar_4.65	YDL200C	567	579	MGT1	51	223	115	224	61	304	107	294
Scer_4.600	Spar_4.638	YDR262W	819	816	NA	276	1268	341	1108	213	1136	299	893
Scer_4.601	Spar_4.639	YDR263C	1293	1293	DIN7	80	319	83	161	110	700	101	276
Scer_4.602	Spar_4.640	YDR264C	2295	2304	AKR1	683	3401	1511	3661	534	2898	1157	2495
Scer_4.603	Spar_4.641	YDR265W	1014	1005	PEX10	153	699	210	626	105	590	188	447
Scer_4.604	Spar_4.642	YDR266C	1920	1923	HEL2	499	2607	684	1673	316	1739	490	1052
Scer_4.605	Spar_4.643	YDR267C	993	993	CIA1	223	1126	366	1188	340	1648	570	1550
Scer_4.606	Spar_4.644	YDR268W	1140	1140	MSW1	117	483	174	563	93	425	177	474
Scer_4.607	Spar_4.645	YDR270W	3015	3015	CCC2	149	545	521	849	155	649	455	866
Scer_4.608	Spar_4.646	YDR272W	825	825	GLO2	529	2506	675	1564	156	804	188	625
Scer_4.609	Spar_4.647	YDR273W	1098	1083	DON1	55	214	52	102	58	357	130	347
Scer_4.61	Spar_4.66	YDL199C	2064	2064	NA	74	250	100	186	45	235	77	186
Scer_4.611	Spar_4.649	YDR275W	708	708	BSC2	110	761	80	405	157	1008	81	512
Scer_4.615	Spar_4.655	YDR279W	1053	1053	RNH202	141	656	266	648	98	559	196	468
Scer_4.616	Spar_4.656	NA	918	918	NA	363	1871	515	1595	359	1830	530	1377
Scer_4.617	Spar_4.657	YDR281C	315	276	PHM6	5	32	4	25	4	31	2	27
Scer_4.618	Spar_4.658	YDR282C	1245	1272	NA	45	160	91	312	112	542	168	424
Scer_4.619	Spar_4.659	YDR283C	4980	4983	GCN2	209	884	307	653	414	1821	553	1317
Scer_4.62	Spar_4.67	YDL198C	903	903	GGC1	634	2961	821	2067	573	2779	926	2538
Scer_4.620	Spar_4.660	YDR284C	870	870	DPP1	294	1455	308	895	197	1050	345	826
Scer_4.621	Spar_4.661	YDR285W	2628	2631	ZIP1	65	296	92	301	109	469	152	345
Scer_4.622	Spar_4.662	YDR286C	345	345	NA	57	262	103	218	76	346	122	344
Scer_4.623	Spar_4.663	YDR287W	879	879	INM2	102	464	231	583	92	484	199	535
Scer_4.624	Spar_4.664	YDR288W	912	918	NSE3	141	717	229	491	103	546	127	386
Scer_4.625	Spar_4.665	YDR289C	1230	1245	RTT103	216	822	292	736	298	1628	484	1254
Scer_4.627	Spar_4.667	YDR291W	3234	3234	HRQ1	176	849	271	718	173	841	295	691
Scer_4.628	Spar_4.668	YDR292C	1866	1866	SRP101	639	3217	988	2790	583	2721	855	2254
Scer_4.629	Spar_4.669	YDR293C	3753	3774	SSD1	1216	5429	1484	4340	1028	4576	1273	3864
Scer_4.63	Spar_4.68	YDL197C	1578	1635	ASF2	177	946	305	613	95	603	183	361
Scer_4.630	Spar_4.670	YDR294C	1770	1770	DPL1	467	2483	787	2140	406	1895	510	1742
Scer_4.631	Spar_4.671	YDR295C	2025	2025	HDA2	204	903	385	801	145	748	286	623
Scer_4.632	Spar_4.672	YDR296W	681	681	MHR1	336	1656	411	1270	430	2288	572	1458
Scer_4.633	Spar_4.673	YDR297W	1050	1050	SUR2	1098	6635	1268	5645	885	5151	1289	5710
Scer_4.634	Spar_4.674	YDR298C	639	639	ATP5	868	4024	1268	2823	878	3753	1186	2685
Scer_4.635	Spar_4.675	YDR299W	1605	1608	BFR2	586	3348	724	2386	536	2962	681	2164
Scer_4.636	Spar_4.676	YDR300C	1287	1287	PRO1	379	2092	698	1950	509	2449	814	2345
Scer_4.637	Spar_4.677	YDR301W	4074	4089	CFT1	149	812	347	842	216	1112	476	1146
Scer_4.638	Spar_4.678	YDR302W	660	660	GPI11	225	1114	222	684	203	1190	314	707
Scer_4.639	Spar_4.679	YDR303C	2658	2664	RSC3	338	1643	650	1294	363	1717	630	1378
Scer_4.640	Spar_4.680	YDR304C	678	678	CPR5	938	4795	1570	3749	926	4813	1437	4014
Scer_4.642	Spar_4.682	YDR306C	1437	1437	NA	213	959	377	1069	233	1153	332	993
Scer_4.644	Spar_4.684	YDR307W	1989	2049	PMT7	215	948	416	916	177	946	288	733
Scer_4.645	Spar_4.685	YDR308C	423	423	SRB7	145	738	215	618	204	927	271	636
Scer_4.646	Spar_4.686	YDR309C	1152	1149	GIC2	176	1057	316	791	212	1183	336	721
Scer_4.647	Spar_4.687	YDR310C	3189	3183	SUM1	635	3200	837	1791	543	2578	803	1721
Scer_4.648	Spar_4.688	YDR311W	1929	1929	TFB1	270	1266	348	784	267	1382	456	1116
Scer_4.649	Spar_4.689	YDR312W	1362	1362	SSF2	257	1246	388	941	134	803	232	692
Scer_4.65	Spar_4.70	YDL195W	3822	3825	SEC31	1034	5015	1859	4128	1052	5376	2081	4250
Scer_4.650	Spar_4.690	YDR313C	861	873	PIB1	115	566	227	476	155	674	329	789
Scer_4.651	Spar_4.691	YDR314C	2079	2091	RAD34	33	171	83	163	30	123	78	145
Scer_4.652	Spar_4.692	YDR315C	846	846	IPK1	79	358	91	225	164	705	199	564
Scer_4.653	Spar_4.693	YDR316W	1416	1416	OMS1	333	1430	392	1090	224	945	282	771
Scer_4.66	Spar_4.71	YDL138W	2655	2655	RGT2	116	492	111	386	109	569	153	403
Scer_4.663	Spar_4.696	YDR317W	1245	1245	HIM1	36	204	78	188	56	262	80	211
Scer_4.665	Spar_4.698	YDR319C	825	825	YFT2	96	538	193	537	70	245	130	286
Scer_4.666	Spar_4.699	YDR320C	2007	2004	SWA2	124	603	257	696	116	584	262	680
Scer_4.669	Spar_4.701	YDR321W	1146	1146	ASP1	620	3113	931	2227	705	2967	943	2611
Scer_4.67	Spar_4.72	YDL193W	1119	1119	NUS1	218	925	255	689	277	1372	365	898
Scer_4.670	Spar_4.702	YDR322W	1104	1104	MRPL35	458	2042	575	1452	455	1947	617	1435
Scer_4.672	Spar_4.704	YDR323C	1548	1548	PEP7	102	547	121	318	86	433	156	300
Scer_4.673	Spar_4.705	YDR324C	2331	2508	UTP4	701	3322	971	2762	558	2961	866	2628
Scer_4.674	Spar_4.706	YDR325W	3108	3102	YCG1	267	1294	382	796	314	1569	457	1041
Scer_4.675	Spar_4.707	NA	4317	4329	NA	399	1863	604	1468	270	1473	542	1182
Scer_4.676	Spar_4.708	YDR328C	585	582	SKP1	858	4394	1138	3113	858	4429	1111	2667
Scer_4.677	Spar_4.709	YDR329C	1326	1320	PEX3	300	1592	453	1262	186	1105	513	1250
Scer_4.678	Spar_4.710	YDR330W	1503	1497	UBX5	241	1226	657	1498	263	1143	428	1109
Scer_4.679	Spar_4.711	YDR331W	1236	1236	GPI8	279	1426	364	960	449	2332	750	1783
Scer_4.680	Spar_4.712	YDR332W	2070	2070	IRC3	84	390	183	586	75	446	133	434
Scer_4.681	Spar_4.713	YDR333C	2172	2181	RQC1	472	2001	717	1747	403	2048	611	1555
Scer_4.682	Spar_4.714	YDR334W	4545	4542	SWR1	418	1932	846	1734	434	1793	790	1774
Scer_4.683	Spar_4.715	YDR335W	3675	3675	MSN5	586	2979	1363	2906	580	2725	1265	2488
Scer_4.684	Spar_4.716	YDR336W	945	954	NA	83	359	140	347	53	279	112	226
Scer_4.685	Spar_4.717	YDR337W	861	861	MRPS28	359	1693	484	1272	437	2078	509	1498
Scer_4.686	Spar_4.718	YDR338C	2088	2088	NA	84	460	240	610	102	544	262	792
Scer_4.687	Spar_4.719	YDR339C	570	570	FCF1	355	1972	568	1704	425	2390	605	1856
Scer_4.697	Spar_4.616	YDR346C	1446	1452	SVF1	761	3969	1267	3710	1062	5478	1694	5023
Scer_4.698	Spar_4.615	YDR347W	966	966	MRP1	445	2247	685	1785	375	1811	517	1314
Scer_4.699	Spar_4.614	YDR348C	1500	1497	PAL1	466	2407	603	2255	334	1709	669	1893
Scer_4.70	Spar_4.75	YDL190C	2886	2886	UFD2	534	2493	905	2066	630	3124	1222	2548
Scer_4.700	Spar_4.613	YDR349C	1791	1791	YPS7	543	2793	947	2256	699	3575	1191	2979
Scer_4.705	Spar_4.611	YDR350C	2055	2055	ATP22	219	1046	441	1134	208	859	291	1026
Scer_4.706	Spar_4.610	YDR351W	2595	2595	SBE2	218	1127	404	1063	247	1276	407	1098
Scer_4.707	Spar_4.609	YDR352W	954	945	YPQ2	203	1024	280	928	268	1441	431	1244
Scer_4.708	Spar_4.608	YDR353W	960	960	TRR1	1478	6939	9313	18410	1450	7382	10740	20139
Scer_4.709	Spar_4.607	YDR354W	1143	1143	TRP4	364	1955	740	1964	343	1549	1257	2768
Scer_4.71	Spar_4.76	YDL189W	1374	1362	RBS1	209	1226	403	1020	328	1638	544	1362
Scer_4.710	Spar_4.606	YDR356W	2835	2835	SPC110	247	1262	316	741	345	1765	529	1200
Scer_4.711	Spar_4.605	YDR357C	369	369	CNL1	111	529	155	379	38	164	36	135
Scer_4.712	Spar_4.604	YDR358W	1674	1674	GGA1	234	1017	339	858	159	750	278	742
Scer_4.713	Spar_4.603	YDR359C	2949	2949	EAF1	181	849	312	664	117	611	259	597
Scer_4.714	Spar_4.602	YDR361C	852	852	BCP1	379	1740	499	1428	541	2776	664	1616
Scer_4.715	Spar_4.601	YDR362C	2019	2007	TFC6	191	974	348	837	115	655	282	659
Scer_4.716	Spar_4.600	YDR363W	1371	1371	ESC2	103	511	136	521	118	637	234	595
Scer_4.719	Spar_4.596	YDR364C	1368	1371	CDC40	148	837	260	726	140	738	333	884
Scer_4.72	Spar_4.77	YDL134C	1134	1134	PPH21	373	1681	393	1031	282	1577	419	1218
Scer_4.720	Spar_4.595	YDR365C	1887	1890	ESF1	966	5171	1257	3875	785	4262	1255	3586
Scer_4.73	Spar_4.78	YDL186W	834	903	NA	58	253	39	99	52	253	45	143
Scer_4.730	Spar_4.593	YDR367W	666	675	KEI1	157	830	280	609	253	1455	397	1008
Scer_4.731	Spar_4.592	YDR368W	939	939	YPR1	500	2621	2400	6064	429	2227	2216	5927
Scer_4.732	Spar_4.591	YDR369C	2565	2574	XRS2	83	406	250	558	88	448	208	625
Scer_4.733	Spar_4.590	YDR370C	1329	1365	DXO1	227	1161	334	824	393	1895	528	1470
Scer_4.734	Spar_4.589	YDR371W	1536	1674	CTS2	141	593	232	586	114	664	287	794
Scer_4.735	Spar_4.588	YDR372C	1038	1044	VPS74	747	3674	936	2481	727	3578	926	2183
Scer_4.736	Spar_4.587	YDR373W	573	573	FRQ1	318	1558	544	1171	401	2047	596	1411
Scer_4.737	Spar_4.586	YDR374C	921	921	NA	2	9	9	12	26	100	55	112
Scer_4.739	Spar_4.584	YDR375C	1371	1371	BCS1	392	1947	455	1191	288	1318	339	814
Scer_4.740	Spar_4.583	YDR376W	1482	1482	ARH1	188	956	309	900	220	1152	378	1212
Scer_4.741	Spar_4.582	YDR377W	306	306	ATP17	458	1985	689	1634	638	3099	872	2099
Scer_4.743	Spar_4.580	YDR379W	3030	3030	RGA2	262	1341	421	1239	326	1598	534	1442
Scer_4.745	Spar_4.578	YDR380W	1908	1908	ARO10	2584	12295	927	1873	1242	5986	250	616
Scer_4.746	Spar_4.577	YDR381W	681	681	YRA1	1680	8777	1940	5022	2290	12641	2681	6600
Scer_4.749	Spar_4.574	YDR383C	717	717	NKP1	70	331	95	310	80	373	167	461
Scer_4.750	Spar_4.573	YDR384C	828	828	ATO3	179	1066	242	565	247	1631	384	1084
Scer_4.752	Spar_4.737	YDR386W	1899	1899	MUS81	95	519	194	432	111	557	191	541
Scer_4.753	Spar_4.738	YDR387C	1668	1668	NA	166	863	391	881	167	812	321	969
Scer_4.754	Spar_4.739	YDR388W	1449	1404	RVS167	872	4698	1625	4192	686	3372	1407	3576
Scer_4.755	Spar_4.740	YDR389W	1965	1965	SAC7	206	1131	412	1194	236	1466	631	1918
Scer_4.756	Spar_4.741	YDR390C	1911	2112	UBA2	448	2145	631	1794	361	1713	493	1329
Scer_4.758	Spar_4.747	YDR391C	699	699	NA	259	1238	230	755	285	1324	191	678
Scer_4.759	Spar_4.748	YDR392W	1011	1011	SPT3	200	891	284	732	167	931	297	726
Scer_4.76	Spar_4.81	YDL183C	963	1014	NA	48	260	95	348	44	287	105	319
Scer_4.760	Spar_4.749	YDR393W	1371	1371	SHE9	191	963	328	727	138	658	241	550
Scer_4.761	Spar_4.750	YDR394W	1287	1287	RPT3	1053	5199	2614	5835	979	4678	2464	5406
Scer_4.762	Spar_4.751	YDR395W	2835	2835	SXM1	789	3943	1164	3115	912	4992	1576	3822
Scer_4.764	Spar_4.753	YDR398W	1932	1932	UTP5	599	3416	1070	3273	837	4140	1135	3614
Scer_4.765	Spar_4.754	YDR399W	666	666	HPT1	2284	11946	2280	6501	2639	13454	1969	5386
Scer_4.766	Spar_4.755	YDR400W	1023	1023	URH1	147	711	227	739	207	909	206	509
Scer_4.767	Spar_4.756	YDR402C	1470	1470	DIT2	9	35	15	43	27	118	25	69
Scer_4.768	Spar_4.757	YDR403W	1611	1611	DIT1	8	37	22	48	34	162	42	121
Scer_4.769	Spar_4.758	YDR404C	516	516	RPB7	395	1865	521	1317	405	2261	595	1461
Scer_4.77	Spar_4.82	YDL131W	1287	1287	LYS21	430	1899	2685	5046	87	353	214	417
Scer_4.770	Spar_4.759	YDR405W	792	792	MRP20	316	1687	590	1627	251	1378	509	1404
Scer_4.771	Spar_4.760	NA	4590	4614	NA	109	541	415	1448	217	867	430	1601
Scer_4.773	Spar_4.761	YDR407C	3870	3870	TRS120	358	1660	656	1275	284	1454	514	1146
Scer_4.774	Spar_4.762	YDR408C	645	645	ADE8	556	2745	653	2073	564	2708	670	2200
Scer_4.775	Spar_4.763	YDR409W	2715	2697	SIZ1	139	680	282	588	194	947	343	875
Scer_4.776	Spar_4.764	YDR410C	720	723	STE14	75	374	164	334	107	539	186	403
Scer_4.777	Spar_4.765	YDR411C	1026	1026	DFM1	289	1484	334	888	334	1766	375	1018
Scer_4.778	Spar_4.766	YDR412W	708	708	RRP17	323	1802	439	1251	452	2394	521	1608
Scer_4.779	Spar_4.767	YDR414C	1089	1089	ERD1	248	1107	424	751	165	830	205	479
Scer_4.780	Spar_4.768	YDR415C	1125	1125	NA	118	552	180	660	180	1023	290	870
Scer_4.781	Spar_4.769	YDR416W	2580	2586	SYF1	103	555	219	613	198	843	328	795
Scer_4.783	Spar_4.771	YDR419W	1899	1899	RAD30	110	560	224	562	152	760	283	714
Scer_4.786	Spar_4.790	YDR421W	2853	2865	ARO80	113	575	594	1421	82	354	165	352
Scer_4.787	Spar_4.791	YDR422C	2448	2466	SIP1	273	1151	441	993	153	730	298	713
Scer_4.788	Spar_4.792	YDR423C	1230	1269	CAD1	104	607	336	752	125	658	375	935
Scer_4.79	Spar_4.84	YDL180W	1644	1644	NA	179	716	1060	2365	174	868	378	998
Scer_4.790	Spar_4.794	YDR425W	1878	1878	SNX41	108	596	278	674	77	417	197	487
Scer_4.791	Spar_4.795	YDR427W	1182	1182	RPN9	1279	5498	2657	5573	1493	6639	3015	6135
Scer_4.792	Spar_4.796	YDR428C	786	786	BNA7	123	535	184	615	50	303	99	312
Scer_4.793	Spar_4.797	YDR429C	825	825	TIF35	1489	7053	2317	5879	1485	7264	2366	6135
Scer_4.794	Spar_4.798	YDR430C	2970	2970	CYM1	332	1439	756	1629	498	2260	1094	2275
Scer_4.796	Spar_4.800	YDR432W	1245	1257	NPL3	830	4444	1696	4646	1189	6832	2273	5951
Scer_4.797	Spar_4.801	YDR434W	1605	1602	GPI17	337	1566	578	1684	339	1656	642	1874
Scer_4.798	Spar_4.802	YDR435C	987	987	PPM1	104	465	189	808	88	443	162	610
Scer_4.799	Spar_4.803	NA	2133	2130	NA	54	286	195	579	103	516	312	796
Scer_4.80	Spar_4.85	YDL179W	915	915	PCL9	206	1163	293	786	171	951	260	685
Scer_4.800	Spar_4.804	YDR437W	423	423	GPI19	8	37	9	46	16	69	33	84
Scer_4.801	Spar_4.805	YDR438W	1113	1146	THI74	57	272	141	322	108	504	246	556
Scer_4.802	Spar_4.806	YDR439W	1044	1044	LRS4	60	283	133	367	81	418	159	452
Scer_4.803	Spar_4.808	YDR440W	1749	1755	DOT1	134	983	251	880	182	916	313	902
Scer_4.804	Spar_4.809	YDR441C	546	546	APT2	243	1149	350	957	55	233	162	471
Scer_4.805	Spar_4.810	YDR443C	4263	4260	SSN2	139	670	264	636	126	599	237	642
Scer_4.806	Spar_4.811	YDR444W	2064	2064	NA	211	1070	256	793	269	1346	309	941
Scer_4.81	Spar_4.86	YDL178W	1593	1593	DLD2	327	1410	850	2308	468	1887	739	2050
Scer_4.814	Spar_4.815	YDR446W	909	906	ECM11	11	51	3	10	10	63	9	24
Scer_4.816	Spar_4.817	YDR448W	1305	1305	ADA2	105	579	145	347	104	540	148	405
Scer_4.817	Spar_4.818	YDR449C	1323	1323	UTP6	264	1525	429	1267	442	2519	504	1844
Scer_4.819	Spar_4.820	YDR451C	1062	1065	YHP1	161	983	201	500	249	1102	268	648
Scer_4.82	Spar_4.87	YDL177C	513	513	NA	69	391	130	372	53	425	145	371
Scer_4.820	Spar_4.821	YDR452W	2025	2031	PPN1	917	4375	1087	2880	1496	7461	2081	5517
Scer_4.821	Spar_4.822	YDR453C	591	591	TSA2	106	384	155	357	61	382	4067	5283
Scer_4.822	Spar_4.823	YDR454C	564	564	GUK1	1081	5410	1586	4218	1228	5310	1703	4373
Scer_4.823	Spar_4.825	YDR456W	1902	1902	NHX1	447	2002	571	1509	431	1842	707	1643
Scer_4.824	Spar_4.826	YDR457W	9807	9804	TOM1	537	2520	1077	2074	683	3335	1286	2412
Scer_4.825	Spar_4.827	YDR458C	1992	1992	HEH2	234	1299	409	1088	142	697	280	813
Scer_4.826	Spar_4.828	YDR459C	1125	1140	PFA5	123	662	191	517	110	577	301	767
Scer_4.827	Spar_4.829	YDR460W	966	966	TFB3	130	764	253	615	168	850	357	1049
Scer_4.83	Spar_4.88	YDL176W	2127	2127	NA	109	650	180	563	112	533	180	557
Scer_4.830	Spar_4.832	YDR462W	444	444	MRPL28	179	799	254	602	356	1829	505	1126
Scer_4.831	Spar_4.833	YDR463W	1560	1557	STP1	295	1635	423	1203	392	2063	585	1647
Scer_4.832	Spar_4.834	YDR464W	4308	4302	SPP41	305	1618	469	1246	272	1536	489	1310
Scer_4.833	Spar_4.835	YDR465C	1239	1239	RMT2	436	2272	554	1896	509	2612	581	1557
Scer_4.834	Spar_4.836	YDR466W	2697	2697	PKH3	242	1298	421	1221	271	1344	336	1099
Scer_4.835	Spar_4.837	YDR468C	675	675	TLG1	191	1089	320	874	203	962	328	826
Scer_4.836	Spar_4.838	YDR469W	528	528	SDC1	136	657	261	681	95	478	190	508
Scer_4.837	Spar_4.839	YDR470C	1509	1512	UGO1	191	867	254	662	258	1235	415	1069
Scer_4.839	Spar_4.841	YDR472W	852	852	TRS31	249	1256	649	1855	71	588	217	510
Scer_4.84	Spar_4.89	YDL175C	1035	1029	AIR2	153	744	255	592	145	846	252	585
Scer_4.840	Spar_4.842	YDR473C	1410	1407	PRP3	140	585	195	622	152	685	233	704
Scer_4.841	Spar_4.843	YDR475C	2631	2616	JIP4	150	838	220	781	223	1206	368	1018
Scer_4.842	Spar_4.844	YDR476C	675	675	NA	99	547	555	1058	111	576	352	885
Scer_4.843	Spar_4.845	YDR477W	1902	1902	SNF1	533	2655	764	1869	710	3434	954	2327
Scer_4.844	Spar_4.846	YDR478W	597	600	SNM1	42	187	78	213	70	311	119	291
Scer_4.845	Spar_4.847	YDR479C	1665	1665	PEX29	242	1115	408	962	194	926	355	978
Scer_4.846	Spar_4.848	YDR480W	972	972	DIG2	133	645	357	849	69	435	307	694
Scer_4.847	Spar_4.849	YDR481C	1701	1701	PHO8	379	1863	665	1969	305	1662	669	1795
Scer_4.848	Spar_4.850	YDR482C	408	408	CWC21	50	249	87	278	91	424	107	310
Scer_4.849	Spar_4.851	YDR483W	1329	1329	KRE2	1178	5610	1686	5176	1001	5174	1430	4543
Scer_4.85	Spar_4.90	YDL174C	1764	1764	DLD1	295	1357	711	2135	211	1050	441	1495
Scer_4.850	Spar_4.852	YDR484W	1926	1926	VPS52	145	762	254	589	198	798	287	708
Scer_4.851	Spar_4.853	YDR485C	2388	2403	VPS72	291	1334	463	1197	186	999	443	1011
Scer_4.852	Spar_4.854	YDR486C	690	690	VPS60	235	1055	489	1107	247	1188	550	1298
Scer_4.853	Spar_4.855	YDR487C	627	699	RIB3	792	4617	2225	5689	650	3371	1929	4846
Scer_4.854	Spar_4.856	YDR488C	1602	1587	PAC11	67	412	110	279	127	687	280	585
Scer_4.855	Spar_4.857	YDR489W	885	885	SLD5	120	576	150	330	131	688	218	490
Scer_4.856	Spar_4.858	YDR490C	2301	2298	PKH1	196	839	214	612	201	1059	298	800
Scer_4.858	Spar_4.860	YDR492W	951	951	IZH1	236	1549	275	2050	216	1734	255	1859
Scer_4.859	Spar_4.861	YDR493W	372	372	MZM1	85	469	198	499	88	525	183	421
Scer_4.86	Spar_4.91	YDL173W	888	891	PAR32	514	2563	1053	2718	308	1342	668	1690
Scer_4.860	Spar_4.862	YDR494W	1086	1086	RSM28	471	2222	697	1693	350	1534	505	1236
Scer_4.862	Spar_4.865	YDR496C	1971	1971	PUF6	777	4340	1092	3877	995	5298	1542	4671
Scer_4.863	Spar_4.866	NA	1755	1755	NA	3044	16156	2436	5926	2163	11639	1844	4241
Scer_4.864	Spar_4.867	YDR498C	1152	1152	SEC20	278	1502	402	1013	219	1152	394	904
Scer_4.865	Spar_4.868	YDR499W	2244	2241	LCD1	150	788	200	466	95	506	252	610
Scer_4.867	Spar_4.870	YDR501W	1566	1572	PLM2	120	570	69	196	104	587	134	278
Scer_4.868	Spar_4.871	NA	1155	1155	NA	825	4749	1211	3851	1755	8501	2493	7221
Scer_4.869	Spar_4.872	YDR503C	825	837	LPP1	73	420	137	285	121	583	158	337
Scer_4.87	Spar_4.92	YDL171C	6438	6438	GLT1	954	4848	1312	3460	596	3187	1146	3103
Scer_4.871	Spar_4.874	YDR505C	2526	2502	PSP1	308	1144	497	1271	336	1480	686	1624
Scer_4.872	Spar_4.875	YDR506C	1827	1830	GMC1	14	123	92	200	16	83	41	103
Scer_4.874	Spar_4.880	YDR507C	3429	3456	GIN4	482	2601	712	1600	541	2786	832	2139
Scer_4.875	Spar_4.881	NA	1992	1992	NA	1989	9525	3090	8298	1252	6256	1829	5223
Scer_4.876	Spar_4.882	YDR510W	306	306	SMT3	553	3149	1043	2492	949	5773	1730	4205
Scer_4.878	Spar_4.883	YDR511W	402	402	ACN9	117	500	200	625	71	348	113	358
Scer_4.88	Spar_4.93	YDL170W	1587	1590	UGA3	167	871	238	629	104	615	156	477
Scer_4.880	Spar_4.885	YDR513W	432	432	GRX2	679	2471	3697	6634	714	2789	5536	8926
Scer_4.881	Spar_4.886	YDR514C	1452	1452	NA	186	985	382	1027	264	1448	452	1375
Scer_4.882	Spar_4.887	YDR515W	1344	1353	SLF1	177	922	435	1050	218	956	418	1192
Scer_4.883	Spar_4.888	NA	1503	1503	NA	1118	5235	603	2882	2654	12618	880	5677
Scer_4.884	Spar_4.889	YDR517W	1119	1113	GRH1	381	1870	586	1822	328	1790	467	1711
Scer_4.885	Spar_4.890	YDR518W	1554	1554	EUG1	291	1500	247	880	243	1735	269	854
Scer_4.886	Spar_4.891	YDR519W	408	408	FPR2	223	1116	351	1006	338	1578	393	1108
Scer_4.887	Spar_4.892	YDR520C	2319	2319	URC2	156	668	244	614	192	936	287	687
Scer_4.888	Spar_4.893	YDR522C	1509	1410	SPS2	21	85	28	48	30	163	16	34
Scer_4.889	Spar_4.894	YDR523C	1473	1473	SPS1	17	96	12	36	8	71	13	37
Scer_4.89	Spar_4.94	YDL169C	672	675	UGX2	31	108	63	152	45	251	91	233
Scer_4.890	Spar_4.895	YDR524C	1449	1449	AGE1	305	1416	475	1166	182	822	319	750
Scer_4.895	Spar_4.898	YDR527W	1320	1296	RBA50	428	2507	605	2135	330	1788	593	1925
Scer_4.896	Spar_4.899	YDR528W	1272	1266	HLR1	215	1225	317	553	257	1512	348	568
Scer_4.897	Spar_4.900	YDR529C	384	384	QCR7	1166	4387	1270	2906	1153	4019	1061	2674
Scer_4.898	Spar_4.901	YDR530C	978	978	APA2	137	675	234	660	125	710	256	770
Scer_4.899	Spar_4.902	YDR531W	1104	1080	CAB1	306	1409	747	1584	401	1975	950	2186
Scer_4.90	Spar_4.95	YDL168W	1161	1161	SFA1	494	2316	6903	14295	638	2503	1251	2694
Scer_4.900	Spar_4.903	YDR532C	1158	1158	KRE28	80	403	155	344	66	349	119	206
Scer_4.901	Spar_4.904	YDR533C	714	714	HSP31	240	1010	4974	7838	47	204	12587	18269
Scer_4.91	Spar_4.96	YDL167C	2160	2118	NRP1	307	1829	599	1698	303	1532	511	1557
Scer_4.92	Spar_4.97	YDL166C	594	594	FAP7	263	1437	475	1360	399	2103	581	1535
Scer_4.93	Spar_4.98	YDL165W	576	576	CDC36	249	1133	416	996	196	994	330	703
Scer_4.94	Spar_4.99	YDL164C	2268	2268	CDC9	286	1408	470	1036	350	1776	565	1507
Scer_4.98	Spar_4.104	YDL160C	1521	1521	DHH1	179	950	347	825	125	743	241	739
Scer_5.100	Spar_5.122	YER001W	2289	2301	MNN1	671	3322	577	1295	1185	5639	768	1645
Scer_5.101	Spar_5.123	YER002W	696	690	NOP16	747	4202	1014	2854	767	3902	1050	2985
Scer_5.103	Spar_5.125	YER004W	696	696	FMP52	345	1871	1389	2757	294	1560	1142	2136
Scer_5.104	Spar_5.126	YER005W	1893	1893	YND1	265	1327	378	1172	219	915	325	893
Scer_5.105	Spar_5.127	YER006W	1563	1563	NUG1	593	3328	1086	3244	615	3140	1117	3065
Scer_5.107	Spar_5.129	YER007W	1557	1557	PAC2	47	164	94	223	63	282	89	313
Scer_5.109	Spar_5.131	YER008C	4011	4017	SEC3	359	1788	722	1728	370	1726	620	1562
Scer_5.110	Spar_5.132	YER009W	378	378	NTF2	1392	6139	2001	5121	1010	4783	1460	3588
Scer_5.111	Spar_5.133	YER010C	705	705	NA	190	1041	377	934	47	254	85	244
Scer_5.116	Spar_5.141	YER012W	597	597	PRE1	1026	5146	2679	5369	782	3643	2160	4175
Scer_5.117	Spar_5.142	YER013W	3438	3438	PRP22	166	922	237	826	169	1004	345	862
Scer_5.118	Spar_5.143	YER014W	1620	1620	HEM14	456	2964	457	1348	379	2483	465	1257
Scer_5.119	Spar_5.144	YER015W	2235	2235	FAA2	65	254	103	274	222	1031	196	641
Scer_5.120	Spar_5.147	YER016W	1035	1035	BIM1	294	1558	384	987	288	1481	456	986
Scer_5.121	Spar_5.148	NA	2286	2280	NA	573	2656	1193	2310	885	3898	1689	3321
Scer_5.122	Spar_5.149	YER018C	666	666	SPC25	42	180	59	147	131	603	151	435
Scer_5.123	Spar_5.150	YER019W	1434	1347	ISC1	183	992	317	934	168	928	319	781
Scer_5.125	Spar_5.152	YER020W	1350	1356	GPA2	175	1117	423	1163	258	1286	476	1250
Scer_5.126	Spar_5.153	YER021W	1572	1572	RPN3	1235	5867	2993	6186	1274	6172	2814	5975
Scer_5.127	Spar_5.154	YER022W	2064	2064	SRB4	253	1109	400	855	313	1310	426	1076
Scer_5.128	Spar_5.155	YER023W	861	927	PRO3	797	4010	1554	3733	832	4056	1844	4915
Scer_5.129	Spar_5.156	YER024W	2772	2766	YAT2	98	589	190	485	210	950	238	551
Scer_5.130	Spar_5.157	YER025W	1584	1584	GCD11	1434	6406	1858	5483	1699	8242	2296	6423
Scer_5.132	Spar_5.162	YER026C	831	831	CHO1	825	3894	752	1786	1224	5809	968	2202
Scer_5.133	Spar_5.163	YER027C	1254	1254	GAL83	243	1272	411	958	215	1073	289	871
Scer_5.134	Spar_5.164	YER028C	1185	1188	MIG3	71	356	191	429	200	993	939	1731
Scer_5.135	Spar_5.165	YER029C	591	591	SMB1	235	1329	364	894	207	1045	348	1012
Scer_5.136	Spar_5.166	YER030W	462	486	CHZ1	411	1945	692	1554	759	3702	1081	2616
Scer_5.137	Spar_5.167	YER031C	672	672	YPT31	735	3758	989	2558	814	4150	1110	3296
Scer_5.138	Spar_5.168	YER032W	2631	2631	FIR1	267	1187	339	739	215	1173	329	890
Scer_5.139	Spar_5.169	YER033C	3231	3192	ZRG8	87	476	197	312	200	852	269	629
Scer_5.140	Spar_5.170	YER034W	558	558	NA	78	392	154	412	182	709	228	673
Scer_5.141	Spar_5.171	YER035W	438	435	EDC2	150	755	263	618	167	974	361	934
Scer_5.142	Spar_5.172	YER036C	1833	1833	ARB1	2071	11105	2714	8638	1861	9598	2609	7640
Scer_5.143	Spar_5.173	YER037W	966	966	PHM8	103	379	73	194	162	549	166	345
Scer_5.144	Spar_5.174	YER038C	1395	1413	KRE29	50	170	86	233	77	302	128	328
Scer_5.145	Spar_5.175	YER039C	750	1026	HVG1	33	150	80	152	37	139	60	158
Scer_5.147	Spar_5.176	YER040W	2193	2193	GLN3	123	693	267	618	139	684	228	551
Scer_5.148	Spar_5.177	YER041W	2280	2286	YEN1	108	677	256	511	122	499	223	441
Scer_5.149	Spar_5.178	YER042W	555	555	MXR1	191	1165	822	1835	386	2231	1275	3611
Scer_5.150	Spar_5.179	YER043C	1350	1350	SAH1	2451	13972	3803	11307	3487	18379	5530	15702
Scer_5.151	Spar_5.180	YER044C	447	447	ERG28	428	2446	290	1441	761	4234	705	3049
Scer_5.153	Spar_5.182	YER045C	1470	1479	ACA1	183	1100	118	411	270	1513	472	1190
Scer_5.154	Spar_5.183	YER046W	432	432	SPO73	47	251	64	138	21	130	44	87
Scer_5.155	Spar_5.184	YER047C	2694	2682	SAP1	165	876	300	760	129	636	225	611
Scer_5.156	Spar_5.185	YER048C	1176	1176	CAJ1	520	2381	1023	2495	549	2478	1178	2537
Scer_5.16	Spar_5.8	YEL066W	540	567	HPA3	56	338	148	399	130	728	239	724
Scer_5.160	Spar_5.190	YER049W	1935	1935	TPA1	980	4755	1560	4757	726	3818	1210	3649
Scer_5.161	Spar_5.191	YER050C	417	462	RSM18	362	1825	513	1267	505	2402	591	1455
Scer_5.162	Spar_5.192	YER051W	1479	1479	JHD1	116	517	227	380	215	1049	325	643
Scer_5.163	Spar_5.193	YER052C	1584	1584	HOM3	820	4116	1135	3206	1269	5405	1549	4682
Scer_5.164	Spar_5.194	YER053C	903	903	PIC2	458	1547	247	831	701	2305	494	1052
Scer_5.166	Spar_5.196	YER054C	1647	1644	GIP2	161	786	41	139	200	819	62	242
Scer_5.167	Spar_5.197	YER055C	894	894	HIS1	1976	9564	1883	5361	2246	10453	1864	4811
Scer_5.168	Spar_5.198	NA	1602	1602	NA	1384	7618	1761	9159	1371	7364	2331	8911
Scer_5.169	Spar_5.199	YER056C-A	366	366	RPL34A	2138	11591	3205	8448	1054	6620	1979	4636
Scer_5.17	Spar_5.9	YEL065W	1887	1887	SIT1	216	951	569	1263	615	3024	1313	3028
Scer_5.170	Spar_5.200	YER057C	390	390	HMF1	427	2376	634	1983	717	3759	1088	3265
Scer_5.171	Spar_5.201	YER058W	324	324	PET117	71	374	111	382	109	528	140	489
Scer_5.172	Spar_5.202	YER059W	1263	1260	PCL6	212	1157	382	824	277	1453	402	966
Scer_5.173	Spar_5.203	YER056C	1587	1569	FCY2	105	505	128	413	195	819	273	709
Scer_5.174	Spar_5.205	NA	1593	1632	NA	28	164	52	130	58	221	69	178
Scer_5.175	Spar_5.206	YER061C	1329	1329	CEM1	155	583	166	746	96	350	92	387
Scer_5.176	Spar_5.207	YER062C	753	753	HOR2	511	2947	438	1722	466	2351	584	1969
Scer_5.177	Spar_5.208	YER063W	657	651	THO1	353	1914	652	1492	522	2556	702	1939
Scer_5.178	Spar_5.209	YER064C	1518	1518	VHR2	402	2343	696	2125	457	2316	673	1790
Scer_5.179	Spar_5.210	YER065C	1674	1674	ICL1	184	776	203	661	104	534	124	452
Scer_5.18	Spar_5.10	YEL064C	1443	1452	AVT2	114	628	114	345	68	367	55	207
Scer_5.184	Spar_5.216	YER067W	486	486	RGI1	1875	5308	71	357	1109	3351	35	113
Scer_5.185	Spar_5.217	YER068W	1764	1764	MOT2	382	2041	591	1598	406	1947	622	1591
Scer_5.186	Spar_5.219	YER069W	2592	2592	"ARG5,6"	274	1431	378	938	856	3916	851	2425
Scer_5.187	Spar_5.220	NA	2667	2667	NA	2092	11940	2172	4806	1827	9695	1768	3985
Scer_5.188	Spar_5.221	YER071C	381	375	TDA2	73	401	153	395	220	894	277	670
Scer_5.189	Spar_5.222	YER072W	390	390	VTC1	354	2095	823	1801	439	2356	804	1752
Scer_5.19	Spar_5.11	NA	1773	1773	NA	565	2637	799	2076	624	2981	935	2558
Scer_5.190	Spar_5.223	NA	1563	1563	NA	379	2322	262	1260	383	2155	229	1106
Scer_5.193	Spar_5.226	YER075C	2787	2745	PTP3	109	640	181	542	171	893	355	661
Scer_5.198	Spar_5.238	YER077C	1956	1956	NA	95	486	155	503	66	368	118	414
Scer_5.199	Spar_5.239	YER078C	1536	1536	ICP55	200	985	273	782	216	1002	360	817
Scer_5.20	Spar_5.12	YEL062W	1848	1848	NPR2	95	418	183	409	150	595	229	526
Scer_5.201	Spar_5.241	YER079W	633	633	NA	91	535	155	453	67	392	107	258
Scer_5.202	Spar_5.242	YER080W	1884	1890	AIM9	600	2882	1403	3085	319	1619	699	1698
Scer_5.203	Spar_5.243	NA	1410	1410	NA	743	2676	448	1107	729	2878	501	1672
Scer_5.204	Spar_5.244	YER082C	1665	1770	UTP7	419	2260	594	1921	352	1823	589	1993
Scer_5.205	Spar_5.245	YER083C	858	858	GET2	350	1850	519	1378	277	1457	550	1476
Scer_5.208	Spar_5.248	YER086W	1731	1731	ILV1	1162	6211	1526	4324	1398	6649	1602	4583
Scer_5.209	Spar_5.249	YER087W	1731	1728	AIM10	104	441	169	538	117	581	211	627
Scer_5.21	Spar_5.13	YEL061C	3003	3006	CIN8	248	1326	351	836	255	1331	373	731
Scer_5.211	Spar_5.251	YER088C	2013	2010	DOT6	863	4729	897	3535	455	2508	378	1508
Scer_5.213	Spar_5.253	YER089C	1395	1395	PTC2	221	1257	720	1742	303	1528	896	1967
Scer_5.214	Spar_5.254	YER090W	1524	1524	TRP2	513	2690	1860	4095	848	4437	2532	6002
Scer_5.215	Spar_5.255	YER091C	2304	2304	MET6	398	3172	1411	7919	1081	7432	1833	8290
Scer_5.217	Spar_5.257	YER092W	378	375	IES5	159	950	258	746	284	1515	496	1171
Scer_5.22	Spar_5.14	YEL060C	1908	1884	PRB1	762	3377	2323	5064	1435	6679	4485	7241
Scer_5.220	Spar_5.262	YER094C	618	618	PUP3	739	3571	1624	3589	910	4703	2252	4901
Scer_5.221	Spar_5.263	YER095W	1203	1203	RAD51	479	2527	636	1532	378	2009	503	1360
Scer_5.222	Spar_5.264	YER096W	1539	1563	SHC1	22	97	11	17	20	95	9	36
Scer_5.227	Spar_5.271	YER098W	2265	2268	UBP9	108	462	171	505	99	415	141	428
Scer_5.228	Spar_5.272	YER099C	957	957	PRS2	333	1698	377	1320	378	1895	440	1315
Scer_5.229	Spar_5.273	YER100W	753	753	UBC6	490	2676	822	2043	340	1791	510	1586
Scer_5.230	Spar_5.274	NA	1293	1293	NA	38	257	108	288	93	439	113	380
Scer_5.232	Spar_5.276	NA	1929	1929	NA	198	732	666	569	256	1086	527	693
Scer_5.233	Spar_5.277	YER104W	627	627	RTT105	60	326	94	209	75	303	118	249
Scer_5.234	Spar_5.278	NA	4176	4176	NA	562	2668	965	2337	844	4140	1357	3335
Scer_5.235	Spar_5.279	YER106W	909	930	MAM1	4	50	6	19	4	4	3	7
Scer_5.236	Spar_5.280	YER107C	1098	1098	GLE2	339	1715	546	1440	242	1415	430	1075
Scer_5.240	Spar_5.282	YER110C	3342	3342	KAP123	1204	5786	1742	4349	1129	5869	1926	5050
Scer_5.241	Spar_5.283	YER111C	3282	3249	SWI4	277	1540	397	678	224	1177	315	665
Scer_5.242	Spar_5.284	YER112W	564	543	LSM4	464	2414	579	1417	353	1701	516	1244
Scer_5.243	Spar_5.285	YER113C	2121	2121	TMN3	294	1412	465	1007	496	2475	548	1303
Scer_5.244	Spar_5.286	YER114C	3123	3132	BOI2	309	1510	411	1005	300	1563	441	1087
Scer_5.245	Spar_5.287	YER115C	576	576	SPR6	115	665	148	379	49	303	76	218
Scer_5.246	Spar_5.288	YER116C	825	819	SLX8	87	508	122	330	55	259	95	227
Scer_5.248	Spar_5.290	YER118C	1104	1104	SHO1	307	1463	421	1090	245	1331	387	1057
Scer_5.249	Spar_5.291	YER119C	1347	1347	AVT6	120	733	283	597	85	443	175	365
Scer_5.25	Spar_5.17	YEL058W	1674	1668	PCM1	559	3033	1272	3204	395	1891	1189	3016
Scer_5.251	Spar_5.293	YER120W	735	735	SCS2	731	3943	1385	3307	444	2212	838	2202
Scer_5.253	Spar_5.295	YER122C	1482	1488	GLO3	1286	6071	1508	3735	1280	5853	1622	4314
Scer_5.254	Spar_5.296	YER123W	1575	1578	YCK3	377	1570	444	1255	476	2183	631	1610
Scer_5.255	Spar_5.297	YER124C	1722	1722	DSE1	512	2681	658	1148	802	3693	859	1737
Scer_5.256	Spar_5.298	YER125W	2430	2430	RSP5	444	2417	797	1834	868	4447	1290	3222
Scer_5.257	Spar_5.299	YER126C	786	786	NSA2	387	2321	543	2083	657	3793	1025	3570
Scer_5.258	Spar_5.300	YER127W	1074	1065	LCP5	365	2169	475	1565	458	2645	715	2481
Scer_5.259	Spar_5.301	YER128W	612	615	VFA1	38	299	73	231	21	140	54	184
Scer_5.26	Spar_5.18	YEL057C	702	702	NA	13	68	20	35	13	42	13	33
Scer_5.260	Spar_5.302	YER129W	3429	3435	SAK1	522	2479	663	1561	500	2200	671	1590
Scer_5.261	Spar_5.303	YER130C	1332	1356	NA	194	887	431	1387	192	848	444	1566
Scer_5.263	Spar_5.305	YER132C	5262	5262	PMD1	136	625	239	577	112	523	175	424
Scer_5.266	Spar_5.306	YER133W	939	939	GLC7	1109	5262	1474	3898	957	4666	1519	3695
Scer_5.27	Spar_5.19	YEL056W	1206	1284	HAT2	209	960	511	1309	167	1103	398	1080
Scer_5.275	Spar_5.325	YER136W	1356	1356	GDI1	922	4586	1582	3872	1170	5190	1653	3997
Scer_5.276	Spar_5.326	YER137C	447	465	NA	33	186	80	158	10	98	52	133
Scer_5.292	Spar_5.330	YER139C	681	681	RTR1	42	224	101	276	101	527	186	492
Scer_5.293	Spar_5.331	YER140W	1671	1671	EMP65	103	566	227	730	72	384	152	384
Scer_5.294	Spar_5.332	YER141W	1461	1461	COX15	612	2807	1545	4151	644	2821	1639	4266
Scer_5.295	Spar_5.333	YER142C	891	966	MAG1	88	328	649	1027	97	444	470	741
Scer_5.296	Spar_5.334	YER143W	1287	1287	DDI1	252	1375	1891	2638	327	1564	1133	2214
Scer_5.297	Spar_5.335	YER144C	2418	2418	UBP5	112	638	276	817	109	545	208	683
Scer_5.298	Spar_5.336	YER145C	1215	1215	FTR1	962	5193	1126	1996	1055	5526	1054	2039
Scer_5.299	Spar_5.337	YER146W	282	282	LSM5	317	1802	472	960	362	2124	405	1020
Scer_5.30	Spar_5.22	YEL053C	2202	2202	MAK10	306	1703	746	2112	244	1384	399	1380
Scer_5.300	Spar_5.338	YER147C	1875	1872	SCC4	70	413	254	657	132	584	247	748
Scer_5.301	Spar_5.339	YER148W	723	723	SPT15	793	4252	1699	4523	926	4835	1699	3956
Scer_5.302	Spar_5.340	YER149C	1263	1263	PEA2	144	815	263	783	126	706	270	630
Scer_5.303	Spar_5.341	YER150W	447	447	SPI1	135	761	83	344	151	684	40	218
Scer_5.305	Spar_5.343	YER151C	2739	2742	UBP3	567	3154	1104	2701	952	4261	1484	3738
Scer_5.306	Spar_5.344	YER152C	1332	1332	NA	62	463	208	516	74	401	189	507
Scer_5.307	Spar_5.345	YER153C	765	765	PET122	14	79	27	64	25	107	41	112
Scer_5.308	Spar_5.346	YER154W	1209	1209	OXA1	325	1529	570	1309	223	1091	395	945
Scer_5.31	Spar_5.23	YEL052W	1530	1530	AFG1	252	1231	1804	5238	209	985	496	1660
Scer_5.310	Spar_5.349	YER156C	1017	1017	NA	566	3166	885	2491	550	2987	781	2265
Scer_5.311	Spar_5.350	YER157W	2406	2406	COG3	258	1283	467	1196	200	991	352	903
Scer_5.316	Spar_5.352	YER158C	1722	1671	NA	119	752	114	310	144	985	67	278
Scer_5.317	Spar_5.353	YER159C	429	429	BUR6	619	3377	597	1712	518	2501	518	1230
Scer_5.32	Spar_5.24	YEL051W	771	774	VMA8	711	4422	1020	3096	702	4433	1130	2916
Scer_5.326	Spar_5.358	YER161C	1002	1002	SPT2	292	1512	571	1363	219	1340	534	1152
Scer_5.327	Spar_5.359	YER162C	2265	2271	RAD4	110	530	172	514	115	609	257	620
Scer_5.328	Spar_5.360	YER163C	699	699	GCG1	166	903	448	1017	93	560	365	788
Scer_5.329	Spar_5.361	YER164W	4407	4407	CHD1	333	1612	577	1476	336	1739	583	1560
Scer_5.330	Spar_5.362	YER165W	1734	1734	PAB1	2071	11545	5026	12335	2894	16911	7062	16934
Scer_5.333	Spar_5.364	YER167W	2556	2556	BCK2	353	1662	425	1473	255	1404	422	1099
Scer_5.334	Spar_5.365	YER168C	1641	1641	CCA1	260	1260	487	1245	444	2137	584	1698
Scer_5.335	Spar_5.366	YER169W	2391	2391	RPH1	188	1046	276	1011	200	935	230	1013
Scer_5.336	Spar_5.367	YER170W	678	708	ADK2	102	503	191	419	139	712	243	502
Scer_5.337	Spar_5.368	YER171W	2337	2331	RAD3	351	1934	542	1270	475	2218	790	1752
Scer_5.338	Spar_5.369	NA	6492	6495	NA	248	1201	421	1071	373	1729	618	1558
Scer_5.339	Spar_5.370	YER173W	1980	1974	RAD24	149	733	292	590	160	763	345	890
Scer_5.34	Spar_5.26	YEL050C	1182	1182	RML2	437	2184	658	1761	359	1802	533	1474
Scer_5.340	Spar_5.371	YER174C	735	735	GRX4	248	1257	367	953	242	1440	420	1070
Scer_5.341	Spar_5.372	YER175C	900	900	TMT1	135	588	140	391	100	370	187	499
Scer_5.343	Spar_5.373	YER176W	3366	3369	ECM32	355	1927	758	1916	284	1514	475	1366
Scer_5.344	Spar_5.374	YER177W	804	801	BMH1	6729	33435	6806	16787	4946	26949	6428	14685
Scer_5.345	Spar_5.375	YER178W	1263	1263	PDA1	1664	9114	2958	6558	2053	11953	4299	8863
Scer_5.346	Spar_5.376	YER179W	1005	1005	DMC1	3	30	19	68	7	55	12	55
Scer_5.347	Spar_5.377	YER180C	804	804	ISC10	141	721	167	460	63	372	159	320
Scer_5.351	Spar_5.383	YER182W	735	714	FMP10	111	500	224	695	193	956	254	819
Scer_5.352	Spar_5.384	YER183C	636	636	FAU1	123	530	282	763	231	1141	441	1079
Scer_5.40	Spar_5.29	YEL048C	459	459	TCA17	123	429	156	350	43	275	114	266
Scer_5.41	Spar_5.30	YEL047C	1413	1413	FRD1	567	3504	737	2777	992	5335	987	4113
Scer_5.42	Spar_5.31	YEL046C	1164	1164	GLY1	890	5318	3161	7838	880	4484	2703	7041
Scer_5.44	Spar_5.33	YEL044W	501	498	IES6	168	1001	367	984	186	1064	478	1341
Scer_5.45	Spar_5.34	YEL043W	2871	2868	NA	415	1958	895	1918	596	3073	1145	2608
Scer_5.46	Spar_5.35	YEL042W	1557	1560	GDA1	942	4927	1484	3137	944	5005	1314	3174
Scer_5.47	Spar_5.36	YEL041W	1488	1473	YEF1	45	242	85	210	39	204	62	186
Scer_5.48	Spar_5.37	YEL040W	1404	1404	UTR2	2724	13918	2550	6778	1676	9550	1928	5090
Scer_5.49	Spar_5.38	YEL039C	342	342	CYC7	164	589	24	111	337	1245	37	155
Scer_5.50	Spar_5.39	YEL038W	684	684	UTR4	315	1534	377	1118	268	1594	371	818
Scer_5.51	Spar_5.40	YEL037C	1197	1203	RAD23	718	3769	1953	4026	759	4147	2147	4741
Scer_5.52	Spar_5.41	YEL036C	1503	1500	ANP1	927	4417	1110	3733	909	4604	1102	3296
Scer_5.57	Spar_5.47	YEL032W	2916	2925	MCM3	194	1084	440	1358	384	1671	811	2307
Scer_5.58	Spar_5.48	YEL031W	3648	3648	SPF1	1384	7042	3087	6175	1599	7221	3607	7658
Scer_5.59	Spar_5.49	NA	1935	1932	NA	60	298	114	223	71	342	65	149
Scer_5.60	Spar_5.50	YEL029C	939	939	BUD16	118	651	215	551	143	655	220	591
Scer_5.66	Spar_5.57	YEL025C	3567	3570	NA	201	957	268	610	172	768	185	447
Scer_5.67	Spar_5.58	YEL024W	648	648	RIP1	660	2350	822	1795	570	1854	683	1504
Scer_5.68	Spar_5.59	YEL023C	2049	2049	NA	102	440	116	277	26	164	41	59
Scer_5.69	Spar_5.60	NA	4380	4395	NA	510	2250	736	1692	501	2554	852	1899
Scer_5.70	Spar_5.61	YEL021W	804	804	URA3	21	155	74	221	29	168	64	151
Scer_5.72	Spar_5.65	YEL020C	1683	1683	NA	220	1147	362	1222	92	463	192	572
Scer_5.73	Spar_5.66	YEL019C	804	804	MMS21	27	119	45	159	44	231	89	272
Scer_5.74	Spar_5.67	YEL018W	840	840	EAF5	127	694	234	626	126	613	188	590
Scer_5.76	Spar_5.69	YEL017W	1014	990	GTT3	185	984	252	533	325	1772	512	1118
Scer_5.77	Spar_5.70	YEL016C	1482	1482	NPP2	224	1147	313	810	158	912	313	727
Scer_5.78	Spar_5.71	YEL015W	1656	1656	EDC3	702	3591	947	2488	584	3084	1011	2434
Scer_5.80	Spar_5.73	YEL013W	1737	1734	VAC8	535	2427	649	1586	608	2857	861	2066
Scer_5.83	Spar_5.76	YEL011W	2115	2115	GLC3	358	1382	108	489	893	3857	187	875
Scer_5.91	Spar_5.97	YEL009C	846	849	GCN4	8259	42928	10873	26028	7826	40752	10214	23592
Scer_5.94	Spar_5.116	YEL006W	1008	1008	YEA6	246	1018	370	983	313	1525	443	1320
Scer_5.95	Spar_5.117	YEL005C	849	834	VAB2	42	290	70	256	113	610	180	388
Scer_5.96	Spar_5.118	YEL004W	1029	1029	YEA4	66	299	94	270	133	600	177	372
Scer_5.98	Spar_5.120	YEL002C	1293	1293	WBP1	1452	6969	1769	4416	1593	7674	2215	5108
Scer_5.99	Spar_5.121	YEL001C	678	678	IRC22	840	4294	1290	2795	1332	6062	1941	3953
Scer_6.100	Spar_6.95	YFR003C	468	468	YPI1	162	696	427	840	92	484	296	641
Scer_6.101	Spar_6.96	YFR004W	921	921	RPN11	781	3540	1811	4210	880	3874	2154	4820
Scer_6.102	Spar_6.97	YFR005C	1347	1347	SAD1	217	1091	321	920	188	844	276	732
Scer_6.103	Spar_6.98	YFR006W	1608	1608	NA	707	3466	1143	3400	437	2181	851	2232
Scer_6.107	Spar_6.103	YFR007W	1062	1062	YFH7	53	301	153	408	43	230	125	363
Scer_6.108	Spar_6.104	YFR008W	666	657	FAR7	51	240	88	278	38	237	106	267
Scer_6.113	Spar_6.108	YFR009W	2259	2259	GCN20	857	4239	1291	3308	880	4263	1294	3518
Scer_6.114	Spar_6.109	YFR010W	1500	1500	UBP6	782	3628	1982	3792	615	2896	1621	3255
Scer_6.115	Spar_6.110	YFR011C	513	513	AIM13	188	720	338	893	150	708	306	726
Scer_6.118	Spar_6.113	YFR013W	2364	2376	IOC3	342	1595	649	1469	242	1230	527	1251
Scer_6.119	Spar_6.114	YFR014C	1341	1338	CMK1	243	1129	373	1162	132	676	114	395
Scer_6.120	Spar_6.115	NA	2127	2127	NA	1451	6351	94	470	1377	5702	122	714
Scer_6.121	Spar_6.117	YFR016C	3702	3645	NA	287	1695	537	1582	361	2198	933	2553
Scer_6.123	Spar_6.121	YFR017C	588	588	IGD1	116	463	46	119	362	1720	95	341
Scer_6.124	Spar_6.122	YFR018C	1092	1086	NA	143	868	313	757	168	1074	293	646
Scer_6.125	Spar_6.124	YFR019W	6837	6867	FAB1	232	1116	325	685	264	1254	365	749
Scer_6.131	Spar_6.129	YFR021W	1503	1503	ATG18	88	524	187	536	110	530	207	558
Scer_6.132	Spar_6.130	YFR022W	2202	2196	ROG3	57	184	97	270	25	72	22	85
Scer_6.133	Spar_6.131	YFR023W	1836	1836	PES4	5	5	4	13	8	78	36	62
Scer_6.134	Spar_6.132	YFR024C-A	1380	1383	LSB3	485	2633	1429	3024	412	2142	985	2025
Scer_6.135	Spar_6.133	YFR025C	1008	1008	HIS2	174	935	443	1189	84	419	218	605
Scer_6.141	Spar_6.137	YFR027W	846	846	ECO1	48	310	109	199	59	364	106	250
Scer_6.142	Spar_6.138	YFR028C	1656	1659	CDC14	567	3327	828	1948	439	2427	654	1575
Scer_6.144	Spar_6.140	YFR029W	2037	2040	PTR3	77	407	206	480	76	359	225	523
Scer_6.145	Spar_6.141	YFR030W	3108	3108	MET10	193	993	1394	4902	226	1293	1444	4379
Scer_6.146	Spar_6.142	YFR031C	3513	3513	SMC2	266	1205	436	1043	214	1122	399	1123
Scer_6.148	Spar_6.144	YFR032C	870	840	RRT5	4	53	9	17	16	75	10	28
Scer_6.152	Spar_6.147	YFR033C	444	444	QCR6	1025	3769	1241	2794	1107	4188	1434	3273
Scer_6.153	Spar_6.148	YFR034C	939	945	PHO4	138	715	234	607	219	1090	300	841
Scer_6.157	Spar_6.151	YFR036W	375	357	CDC26	49	237	117	238	52	292	127	307
Scer_6.158	Spar_6.152	YFR037C	1674	1674	RSC8	1279	6878	2082	5630	983	4851	1596	4432
Scer_6.159	Spar_6.153	YFR038W	2562	2556	IRC5	242	1156	390	1050	181	866	267	740
Scer_6.160	Spar_6.154	YFR039C	1533	1518	NA	217	1134	605	1464	333	1845	995	2471
Scer_6.161	Spar_6.155	YFR040W	3009	2994	SAP155	460	1947	688	1898	593	2492	830	2137
Scer_6.162	Spar_6.156	YFR041C	888	888	ERJ5	218	1336	431	998	262	1123	323	864
Scer_6.163	Spar_6.157	YFR042W	603	603	KEG1	135	590	319	647	88	353	185	353
Scer_6.164	Spar_6.158	YFR043C	714	717	IRC6	57	266	114	263	48	248	94	229
Scer_6.165	Spar_6.159	YFR044C	1446	1446	DUG1	1199	6319	2305	4743	1413	7175	2321	4752
Scer_6.167	Spar_6.161	YFR046C	1086	1089	CNN1	73	342	141	423	57	357	94	337
Scer_6.168	Spar_6.162	YFR047C	888	888	BNA6	155	683	295	924	106	549	177	673
Scer_6.169	Spar_6.163	YFR048W	1989	1983	RMD8	178	897	282	883	176	872	290	790
Scer_6.170	Spar_6.164	YFR049W	372	372	YMR31	144	576	229	548	152	762	320	870
Scer_6.171	Spar_6.165	YFR050C	801	801	PRE4	1399	6495	3006	6274	1262	5647	2904	6143
Scer_6.172	Spar_6.166	YFR051C	1641	1641	RET2	1027	5360	2093	4483	922	4593	1667	4077
Scer_6.173	Spar_6.167	YFR052W	825	825	RPN12	868	3983	2092	4109	865	3905	2016	4216
Scer_6.175	Spar_6.168	NA	1458	1458	NA	8529	30475	1183	6304	10710	36759	2211	10301
Scer_6.28	Spar_6.31	NA	2577	2565	NA	91	477	131	350	56	339	106	303
Scer_6.30	Spar_6.33	YFL048C	1338	1332	EMP47	514	2491	825	2040	530	2600	755	1962
Scer_6.31	Spar_6.34	YFL047W	2145	2145	RGD2	176	885	378	963	149	727	275	714
Scer_6.32	Spar_6.35	YFL046W	624	627	FMP32	81	553	236	553	70	355	163	452
Scer_6.33	Spar_6.36	YFL045C	765	765	SEC53	4332	20314	4562	11879	3884	18547	4337	10648
Scer_6.34	Spar_6.37	YFL044C	906	909	OTU1	84	411	690	1276	85	466	472	906
Scer_6.35	Spar_6.38	YFL042C	2025	2115	NA	48	268	200	566	107	545	349	795
Scer_6.40	Spar_6.41	YFL041W	1869	1869	FET5	128	625	507	1191	185	748	574	1572
Scer_6.41	Spar_6.42	YFL040W	1623	1614	NA	10	58	16	45	18	85	35	101
Scer_6.42	Spar_6.43	YFL039C	1128	1128	ACT1	7045	33406	11699	26740	6375	31327	10080	24767
Scer_6.43	Spar_6.44	YFL038C	621	621	YPT1	1678	9175	2942	7197	1139	6546	2249	5547
Scer_6.44	Spar_6.45	YFL037W	1374	1374	TUB2	2063	10372	3394	7723	2237	10896	3548	8064
Scer_6.45	Spar_6.46	YFL036W	4056	4056	RPO41	536	2383	831	2032	775	3729	1068	2623
Scer_6.47	Spar_6.48	YFL034C-A	369	372	RPL22B	526	2511	756	2021	676	3341	897	2319
Scer_6.48	Spar_6.49	YFL034W	3222	3222	NA	113	618	251	694	144	732	322	790
Scer_6.49	Spar_6.50	YFL033C	5313	5289	RIM15	158	870	396	989	209	1065	347	937
Scer_6.53	Spar_6.52	YFL030W	1158	1158	AGX1	28	94	595	755	7	24	27	66
Scer_6.54	Spar_6.53	YFL029C	1107	1104	CAK1	57	305	222	630	31	169	104	329
Scer_6.55	Spar_6.54	YFL028C	870	870	CAF16	140	715	284	768	166	930	477	1324
Scer_6.56	Spar_6.55	YFL027C	1494	1494	GYP8	104	498	193	520	56	254	103	336
Scer_6.57	Spar_6.56	YFL026W	1296	1293	STE2	19	98	38	112	52	225	71	178
Scer_6.58	Spar_6.57	YFL025C	3090	3087	BST1	206	855	275	712	222	1054	391	886
Scer_6.59	Spar_6.58	YFL024C	2499	2661	EPL1	214	985	373	938	182	943	371	871
Scer_6.60	Spar_6.59	YFL023W	2391	2364	BUD27	225	1210	317	1207	284	1349	425	1337
Scer_6.61	Spar_6.60	YFL022C	1512	1512	FRS2	955	4983	1744	4420	1372	7415	2822	6342
Scer_6.62	Spar_6.62	YFL021W	1533	1395	GAT1	78	390	227	442	45	198	117	283
Scer_6.67	Spar_6.71	YFL018C	1500	1500	LPD1	1363	7092	2138	5505	1444	6979	2183	5649
Scer_6.69	Spar_6.73	YFL017C	480	480	GNA1	140	878	200	490	261	1447	378	904
Scer_6.70	Spar_6.74	YFL016C	1536	1533	MDJ1	918	4210	2168	4098	822	3867	1841	3583
Scer_6.72	Spar_6.76	YFL014W	330	330	HSP12	4336	14265	152	128	11707	51309	4100	3848
Scer_6.73	Spar_6.77	YFL013C	2079	2094	IES1	269	1390	506	1587	376	2012	816	2382
Scer_6.76	Spar_6.80	NA	1641	1641	NA	3	4	6	2	11	35	7	16
Scer_6.77	Spar_6.81	YFL010C	636	612	WWM1	347	2094	1181	2393	362	2136	957	2128
Scer_6.78	Spar_6.82	YFL009W	2340	2334	CDC4	330	1436	601	1516	354	1687	740	1620
Scer_6.79	Spar_6.83	YFL008W	3678	3687	SMC1	382	1829	509	1171	314	1588	468	959
Scer_6.80	Spar_6.84	YFL007W	6432	6432	BLM10	700	3056	1703	2497	440	2089	1225	2006
Scer_6.81	Spar_6.85	YFL005W	648	648	SEC4	554	2949	990	2636	607	3101	1030	2702
Scer_6.82	Spar_6.86	YFL004W	2487	2487	VTC2	412	1988	868	2233	435	2000	892	2239
Scer_6.83	Spar_6.87	YFL003C	2637	2637	MSH4	20	170	26	102	52	339	129	256
Scer_6.96	Spar_6.91	YFL002C	1821	1821	SPB4	222	1231	390	1291	334	1812	506	1481
Scer_6.97	Spar_6.92	YFL001W	1329	1329	DEG1	259	1278	372	1072	221	1143	310	839
Scer_6.98	Spar_6.93	YFR001W	615	612	LOC1	363	2117	562	1568	363	1948	576	1511
Scer_6.99	Spar_6.94	YFR002W	2520	2520	NIC96	589	3111	948	2282	679	3309	1045	2709
Scer_7.101	Spar_7.98	YGL180W	2694	2694	ATG1	77	334	200	450	151	704	647	1275
Scer_7.102	Spar_7.99	YGL179C	1683	1683	TOS3	106	455	74	463	61	239	43	270
Scer_7.105	Spar_7.101	YGL176C	1665	1668	NA	124	752	210	588	194	960	251	734
Scer_7.106	Spar_7.102	YGL175C	1038	1038	SAE2	32	149	33	120	27	160	29	129
Scer_7.107	Spar_7.103	YGL174W	801	798	BUD13	94	552	130	347	95	609	138	399
Scer_7.108	Spar_7.104	YGL173C	4587	4566	XRN1	1125	5643	2358	4613	1106	5548	2458	5051
Scer_7.109	Spar_7.105	YGL172W	1419	1392	NUP49	453	2133	874	2091	538	2601	1213	2494
Scer_7.110	Spar_7.106	YGL171W	1695	1698	ROK1	369	1803	526	1615	315	1538	420	1477
Scer_7.111	Spar_7.107	YGL170C	1242	1242	SPO74	16	80	20	44	34	199	38	100
Scer_7.113	Spar_7.109	YGL169W	1281	1281	SUA5	278	1407	391	1108	162	949	300	836
Scer_7.114	Spar_7.111	YGL167C	2853	2853	PMR1	617	2735	1337	2970	1004	4605	2093	4372
Scer_7.115	Spar_7.112	YGL166W	678	678	CUP2	98	575	228	533	186	1002	420	1136
Scer_7.116	Spar_7.113	YGL164C	1323	1323	YRB30	117	538	235	670	169	880	238	765
Scer_7.117	Spar_7.114	YGL163C	2697	2697	RAD54	211	1164	537	985	236	1100	729	1231
Scer_7.118	Spar_7.115	YGL162W	900	900	SUT1	44	194	78	247	58	342	61	263
Scer_7.119	Spar_7.116	YGL161C	933	930	YIP5	411	1951	623	1561	308	1443	463	1374
Scer_7.120	Spar_7.117	YGL160W	1713	1719	AIM14	330	1241	523	1094	150	686	291	727
Scer_7.121	Spar_7.118	YGL159W	1113	1125	NA	125	545	202	481	123	506	297	543
Scer_7.123	Spar_7.120	YGL158W	1539	1539	RCK1	16	81	13	62	17	143	26	81
Scer_7.124	Spar_7.121	YGL157W	1044	1047	ARI1	448	2110	1058	2544	962	4430	2136	4374
Scer_7.125	Spar_7.122	YGL156W	3252	3252	AMS1	97	507	190	550	107	613	261	471
Scer_7.126	Spar_7.123	YGL155W	1131	1161	CDC43	234	1202	335	864	78	375	132	295
Scer_7.127	Spar_7.124	YGL154C	819	819	LYS5	86	468	146	404	69	388	188	433
Scer_7.128	Spar_7.125	YGL153W	1026	1029	PEX14	168	807	316	684	142	680	318	690
Scer_7.129	Spar_7.126	YGL151W	3399	3405	NUT1	470	2153	620	1345	432	2072	706	1511
Scer_7.131	Spar_7.129	YGL149W	306	297	NA	0	14	2	28	6	11	6	11
Scer_7.132	Spar_7.131	YGL148W	1131	1131	ARO2	1325	7693	3061	7994	1107	6951	3084	7974
Scer_7.134	Spar_7.133	YGL146C	936	936	RRT6	20	73	30	70	33	133	46	101
Scer_7.135	Spar_7.134	YGL145W	2106	2109	TIP20	373	1829	586	1349	158	923	244	647
Scer_7.136	Spar_7.135	YGL144C	2058	2067	ROG1	59	365	116	492	61	373	114	388
Scer_7.137	Spar_7.136	YGL143C	1242	1242	MRF1	111	494	224	603	133	689	232	640
Scer_7.138	Spar_7.137	YGL142C	1851	1851	GPI10	242	1101	387	894	92	481	231	535
Scer_7.139	Spar_7.138	YGL141W	2733	2733	HUL5	171	813	566	989	111	467	394	962
Scer_7.140	Spar_7.139	YGL140C	3660	3657	NA	261	1339	494	1337	255	1382	637	1413
Scer_7.141	Spar_7.140	NA	2409	2409	NA	293	1500	480	1310	392	1799	562	1343
Scer_7.142	Spar_7.141	YGL138C	1038	1038	NA	6	30	7	5	10	59	7	20
Scer_7.144	Spar_7.143	YGL136C	963	1056	MRM2	149	636	206	501	151	727	210	560
Scer_7.146	Spar_7.145	YGL134W	1302	1308	PCL10	116	631	228	583	132	784	221	748
Scer_7.147	Spar_7.146	YGL133W	3795	3792	ITC1	204	1033	354	928	202	1090	367	1038
Scer_7.148	Spar_7.147	YGL131C	4212	4212	SNT2	68	373	170	389	104	431	170	491
Scer_7.149	Spar_7.148	YGL130W	1380	1380	CEG1	192	1055	390	1118	251	1342	536	1391
Scer_7.15	Spar_7.13	YGL255W	1131	1197	ZRT1	379	1814	371	1156	121	768	156	367
Scer_7.150	Spar_7.149	YGL129C	1353	1353	RSM23	405	1858	616	1553	390	2011	685	1677
Scer_7.151	Spar_7.150	YGL128C	852	852	CWC23	25	130	88	252	110	546	186	508
Scer_7.152	Spar_7.151	YGL127C	384	384	SOH1	93	593	208	571	103	551	162	437
Scer_7.153	Spar_7.152	YGL126W	1143	1143	SCS3	186	992	320	795	103	431	138	421
Scer_7.154	Spar_7.153	YGL125W	1803	1803	MET13	97	422	159	357	64	296	141	291
Scer_7.155	Spar_7.154	YGL124C	1935	1935	41456	89	442	187	418	80	414	127	318
Scer_7.157	Spar_7.156	YGL122C	1578	1068	NAB2	405	2122	713	2192	235	1270	518	1348
Scer_7.158	Spar_7.158	YGL121C	381	381	GPG1	52	343	47	205	65	423	237	773
Scer_7.159	Spar_7.159	YGL120C	2304	2304	PRP43	864	4565	1121	3507	526	3051	892	2627
Scer_7.16	Spar_7.14	YGL254W	900	936	FZF1	74	330	316	648	82	381	254	506
Scer_7.160	Spar_7.160	YGL119W	1506	1506	COQ8	137	869	268	826	198	906	262	820
Scer_7.163	Spar_7.168	YGL117W	798	798	NA	210	943	92	304	548	2766	312	1060
Scer_7.164	Spar_7.169	YGL116W	1833	1836	CDC20	167	962	279	672	237	1393	374	861
Scer_7.165	Spar_7.170	YGL115W	969	969	SNF4	631	2900	711	1561	875	4000	1052	2495
Scer_7.166	Spar_7.171	YGL114W	2178	2178	NA	227	1100	2536	5587	255	1217	3480	7652
Scer_7.167	Spar_7.172	YGL113W	2007	2019	SLD3	153	670	246	581	108	611	171	410
Scer_7.168	Spar_7.173	YGL112C	1551	1551	TAF6	380	2016	576	1658	333	1718	528	1322
Scer_7.169	Spar_7.174	YGL111W	1392	1392	NSA1	439	2388	710	1817	511	2782	768	2247
Scer_7.17	Spar_7.15	NA	1461	1461	NA	6211	30036	13821	40604	3513	16456	7770	23251
Scer_7.170	Spar_7.175	YGL110C	1875	1875	CUE3	236	1208	427	933	209	1042	363	1007
Scer_7.171	Spar_7.176	YGL108C	423	426	NA	97	543	233	552	84	455	140	406
Scer_7.172	Spar_7.177	YGL107C	1941	1947	RMD9	383	1743	584	1456	390	1698	557	1468
Scer_7.173	Spar_7.178	YGL106W	450	450	MLC1	606	3050	986	2370	460	2619	839	2121
Scer_7.174	Spar_7.179	YGL105W	1131	1131	ARC1	1551	8606	3406	7338	2545	12851	3701	8873
Scer_7.175	Spar_7.180	YGL104C	1461	1491	VPS73	69	324	98	250	225	929	255	586
Scer_7.176	Spar_7.181	YGL103W	450	450	RPL28	7979	33932	10453	26596	7332	37286	8571	24995
Scer_7.177	Spar_7.182	YGL101W	648	648	NA	173	958	217	789	183	942	216	637
Scer_7.178	Spar_7.183	YGL100W	1050	1050	SEH1	365	1812	762	1859	359	1820	623	1541
Scer_7.179	Spar_7.184	YGL099W	1923	1935	LSG1	424	2131	673	1744	491	2501	653	1955
Scer_7.18	Spar_7.16	YGL252C	1767	1767	RTG2	623	3086	1568	3606	377	2030	1282	2716
Scer_7.180	Spar_7.185	YGL098W	738	738	USE1	98	449	187	435	103	591	176	552
Scer_7.184	Spar_7.189	YGL097W	1449	1449	SRM1	738	3959	1122	3178	733	3945	1052	3081
Scer_7.185	Spar_7.190	YGL096W	831	831	TOS8	190	751	273	590	52	226	123	466
Scer_7.188	Spar_7.195	YGL095C	1734	1734	VPS45	284	1398	501	1135	283	1378	465	1192
Scer_7.189	Spar_7.196	YGL094C	3348	3348	PAN2	616	2881	934	1658	564	2728	922	1613
Scer_7.190	Spar_7.197	YGL093W	2754	2754	SPC105	236	1221	431	908	180	794	376	755
Scer_7.191	Spar_7.198	YGL092W	3954	3954	NUP145	475	2626	812	1933	620	2922	895	2334
Scer_7.192	Spar_7.199	YGL091C	987	987	NBP35	210	945	918	2129	150	773	830	2166
Scer_7.193	Spar_7.200	YGL090W	1266	1242	LIF1	70	364	279	646	54	248	195	610
Scer_7.194	Spar_7.201	YGL089C	363	363	MF(ALPHA)2	11	61	80	140	9	47	36	87
Scer_7.196	Spar_7.203	YGL087C	414	414	MMS2	270	1340	413	1020	105	632	237	621
Scer_7.197	Spar_7.204	YGL086W	2250	2133	MAD1	333	1619	515	1138	428	2084	609	1526
Scer_7.198	Spar_7.205	YGL085W	825	825	LCL3	71	473	159	420	71	256	127	289
Scer_7.199	Spar_7.206	YGL084C	1683	1683	GUP1	481	1982	662	1741	421	2046	676	1805
Scer_7.20	Spar_7.18	YGL250W	726	726	RMR1	74	448	117	284	126	521	131	449
Scer_7.200	Spar_7.207	YGL083W	2415	2412	SCY1	178	869	256	722	142	770	259	689
Scer_7.201	Spar_7.208	YGL082W	1146	1146	NA	326	1754	474	1441	277	1579	433	1279
Scer_7.202	Spar_7.209	YGL081W	963	966	NA	18	81	17	41	24	111	23	36
Scer_7.203	Spar_7.210	YGL080W	393	393	FMP37	214	1169	318	897	289	1487	327	1078
Scer_7.204	Spar_7.211	YGL079W	657	654	KXD1	98	413	184	521	88	378	204	434
Scer_7.205	Spar_7.212	YGL078C	1572	1569	DBP3	788	4057	1056	3852	944	5421	1360	4717
Scer_7.206	Spar_7.213	YGL077C	1692	1692	HNM1	1202	5756	931	2373	633	3064	726	1902
Scer_7.208	Spar_7.215	YGL075C	1164	1164	MPS2	55	230	61	179	65	257	112	287
Scer_7.209	Spar_7.218	YGL073W	2502	2505	HSF1	423	2031	1059	2141	329	1740	956	1927
Scer_7.21	Spar_7.19	YGL249W	2115	2112	ZIP2	34	127	38	94	20	102	30	48
Scer_7.210	Spar_7.219	YGL071W	2073	2073	AFT1	197	1056	529	1173	144	788	375	924
Scer_7.211	Spar_7.220	YGL070C	369	369	RPB9	237	1309	293	897	200	947	254	722
Scer_7.212	Spar_7.221	YGL068W	585	585	MNP1	849	3713	1061	2640	1006	4631	1280	3334
Scer_7.213	Spar_7.222	YGL067W	1155	1155	NPY1	95	530	263	663	101	475	252	692
Scer_7.214	Spar_7.223	YGL066W	1974	1962	SGF73	190	1157	359	860	269	1406	502	1134
Scer_7.215	Spar_7.224	YGL065C	1512	1512	ALG2	199	1096	371	920	326	1524	445	1197
Scer_7.216	Spar_7.225	YGL064C	1686	1686	MRH4	135	672	184	717	178	828	266	779
Scer_7.217	Spar_7.226	YGL063W	1113	1107	PUS2	46	267	93	195	107	511	198	460
Scer_7.218	Spar_7.227	NA	3537	3537	NA	865	5317	3108	6438	785	4290	2409	5480
Scer_7.219	Spar_7.228	YGL061C	744	744	DUO1	130	569	178	378	117	683	166	497
Scer_7.22	Spar_7.20	YGL248W	1110	1110	PDE1	116	631	181	559	120	557	204	449
Scer_7.220	Spar_7.229	YGL060W	1926	2019	YBP2	97	516	225	462	174	643	226	534
Scer_7.221	Spar_7.230	YGL059W	1476	1476	PKP2	165	610	186	474	218	813	256	673
Scer_7.222	Spar_7.231	YGL058W	519	513	RAD6	325	1852	521	1274	217	1195	388	892
Scer_7.223	Spar_7.232	YGL057C	864	801	GEP7	31	183	116	237	176	871	264	838
Scer_7.224	Spar_7.233	YGL056C	1584	1584	SDS23	440	2415	727	2502	391	1886	640	1574
Scer_7.226	Spar_7.234	YGL055W	1533	1533	OLE1	3295	21815	3719	22927	1852	12924	2214	16664
Scer_7.227	Spar_7.235	YGL054C	417	417	ERV14	712	3481	901	2378	524	2299	705	1832
Scer_7.23	Spar_7.21	YGL247W	594	594	BRR6	73	374	122	309	72	379	139	345
Scer_7.238	Spar_7.241	YGL050W	822	822	TYW3	162	817	278	669	150	803	276	727
Scer_7.239	Spar_7.242	YGL049C	2745	2745	TIF4632	386	2050	638	1991	593	3451	938	2577
Scer_7.24	Spar_7.22	YGL246C	1164	1164	RAI1	278	1243	375	1365	298	1593	425	1402
Scer_7.240	Spar_7.243	YGL048C	1218	1218	RPT6	1526	7161	3589	7585	1328	5961	3766	7041
Scer_7.241	Spar_7.244	YGL047W	609	609	ALG13	151	771	426	652	140	630	443	752
Scer_7.244	Spar_7.249	YGL045W	1629	1629	RIM8	108	564	330	1156	75	445	396	1927
Scer_7.245	Spar_7.250	YGL044C	891	903	RNA15	225	1059	261	803	203	1177	321	924
Scer_7.246	Spar_7.251	YGL043W	930	930	DST1	424	2480	653	1613	637	3313	829	2039
Scer_7.249	Spar_7.254	YGL041W-A	465	465	NA	111	603	200	584	80	400	144	386
Scer_7.25	Spar_7.23	YGL245W	2127	2127	GUS1	2486	12988	4240	10211	2134	11294	3647	8627
Scer_7.250	Spar_7.255	YGL040C	1029	1029	HEM2	610	2873	955	2513	485	2818	838	2882
Scer_7.252	Spar_7.260	YGL039W	1047	1044	NA	142	929	323	1127	185	1311	526	2693
Scer_7.253	Spar_7.261	YGL038C	1443	1443	OCH1	423	2248	442	1200	355	2266	385	1049
Scer_7.254	Spar_7.262	YGL037C	651	651	PNC1	3200	14000	1832	4313	3032	13154	1823	3907
Scer_7.255	Spar_7.263	YGL036W	2730	2703	NA	478	2114	600	1109	330	1453	405	803
Scer_7.256	Spar_7.264	YGL035C	1515	1527	MIG1	227	1282	256	831	263	1524	296	1027
Scer_7.26	Spar_7.24	YGL244W	1677	1674	RTF1	620	2999	924	2558	782	3896	1373	3400
Scer_7.260	Spar_7.268	YGL031C	468	468	RPL24A	6023	29665	6449	18285	3837	18543	4163	11744
Scer_7.262	Spar_7.270	YGL029W	363	363	CGR1	134	734	204	788	137	729	275	750
Scer_7.264	Spar_7.272	YGL028C	1629	1671	SCW11	537	2646	732	1663	615	3376	960	2387
Scer_7.265	Spar_7.273	YGL027C	2502	2502	CWH41	445	2181	846	2092	393	2023	727	2126
Scer_7.266	Spar_7.274	YGL026C	2124	2124	TRP5	923	4540	2601	5969	1073	5210	2250	5583
Scer_7.267	Spar_7.275	YGL025C	1194	1197	PGD1	172	895	301	754	95	536	182	542
Scer_7.268	Spar_7.277	YGL023C	1908	1908	PIB2	218	1264	531	1204	308	1744	686	1667
Scer_7.269	Spar_7.278	YGL022W	2157	2265	STT3	1258	6837	2528	5511	1301	6828	2508	5553
Scer_7.27	Spar_7.25	YGL243W	1203	1176	TAD1	116	511	169	421	107	469	178	435
Scer_7.270	Spar_7.279	YGL021W	2283	2208	ALK1	551	2895	668	1677	468	2976	583	1753
Scer_7.271	Spar_7.280	YGL020C	708	708	GET1	392	2176	537	1420	337	1935	545	1462
Scer_7.272	Spar_7.281	YGL019W	837	837	CKB1	474	2271	795	2018	295	1424	539	1455
Scer_7.273	Spar_7.282	YGL018C	555	555	JAC1	67	449	165	388	58	345	135	390
Scer_7.274	Spar_7.283	YGL017W	1512	1512	ATE1	101	551	248	734	124	775	299	763
Scer_7.275	Spar_7.284	YGL016W	3246	3246	KAP122	311	1410	402	1076	294	1439	466	995
Scer_7.276	Spar_7.285	YGL015C	393	393	NA	2	27	1	10	0	9	0	16
Scer_7.277	Spar_7.286	YGL014W	2667	2670	PUF4	544	2708	938	2479	463	2722	734	2030
Scer_7.278	Spar_7.287	YGL013C	3207	3177	PDR1	355	1690	1008	1765	391	2019	1150	2382
Scer_7.279	Spar_7.288	YGL012W	1422	1422	ERG4	1772	8860	2504	6937	1557	7641	2308	6323
Scer_7.28	Spar_7.26	YGL242C	546	543	NA	250	1108	373	1036	170	1034	407	1021
Scer_7.280	Spar_7.289	YGL011C	759	759	SCL1	936	5102	2609	5364	1041	5411	2499	4990
Scer_7.281	Spar_7.290	YGL010W	525	525	NA	76	415	181	353	106	576	249	542
Scer_7.282	Spar_7.291	YGL009C	2340	2340	LEU1	296	1630	486	1257	481	2912	745	2123
Scer_7.283	Spar_7.292	NA	2757	2760	NA	12492	63663	16898	43269	11871	61022	17508	44791
Scer_7.284	Spar_7.293	YGL007W	375	360	BRP1	6	43	10	30	8	64	5	20
Scer_7.286	Spar_7.294	YGL006W	3522	3525	PMC1	445	2106	821	2299	664	3033	1374	4710
Scer_7.287	Spar_7.295	YGL005C	840	840	COG7	184	977	310	763	166	931	250	761
Scer_7.288	Spar_7.296	YGL004C	1254	1254	RPN14	109	560	200	541	188	787	249	595
Scer_7.289	Spar_7.297	YGL003C	1701	1701	CDH1	173	901	272	746	184	843	258	802
Scer_7.29	Spar_7.27	YGL241W	3015	3015	KAP114	273	1279	442	1000	156	855	378	869
Scer_7.290	Spar_7.298	YGL002W	651	651	ERP6	162	804	254	782	195	1050	373	913
Scer_7.293	Spar_7.301	YGR002C	1431	1428	SWC4	219	1129	352	1009	274	1274	423	1118
Scer_7.294	Spar_7.302	YGR003W	2235	2235	CUL3	147	813	351	820	215	1072	425	960
Scer_7.295	Spar_7.303	YGR004W	1389	1389	PEX31	167	737	185	442	160	817	200	537
Scer_7.296	Spar_7.304	YGR005C	1203	1203	TFG2	375	1817	599	1590	515	2374	671	1910
Scer_7.297	Spar_7.305	YGR006W	756	759	PRP18	43	210	81	228	45	159	56	128
Scer_7.298	Spar_7.306	YGR007W	972	972	ECT1	345	1980	748	1786	524	2523	1277	2530
Scer_7.30	Spar_7.28	YGL240W	753	753	DOC1	15	69	58	127	12	56	31	90
Scer_7.300	Spar_7.308	YGR009C	1956	1959	SEC9	419	2112	669	1686	373	1835	602	1438
Scer_7.301	Spar_7.309	YGR010W	1188	1188	NMA2	79	440	1377	2640	129	604	1454	2862
Scer_7.302	Spar_7.310	YGR012W	1182	1182	NA	268	1488	389	1012	214	1122	374	778
Scer_7.303	Spar_7.311	YGR013W	1863	1863	SNU71	156	799	347	859	228	1177	408	1093
Scer_7.304	Spar_7.312	YGR014W	3921	3750	MSB2	446	2570	880	1995	560	3350	1037	2584
Scer_7.305	Spar_7.313	YGR015C	987	999	NA	74	348	130	362	38	165	63	130
Scer_7.306	Spar_7.314	YGR016W	573	573	NA	15	113	32	138	18	79	31	117
Scer_7.307	Spar_7.315	YGR017W	894	888	NA	557	2468	996	2603	362	1922	824	2067
Scer_7.308	Spar_7.316	YGR019W	1416	1416	UGA1	366	1959	893	2287	108	602	206	576
Scer_7.309	Spar_7.317	YGR020C	357	357	VMA7	680	4393	775	2168	715	4130	808	2233
Scer_7.31	Spar_7.29	YGL238W	2883	2883	CSE1	1144	5307	1808	3507	726	3620	1150	2410
Scer_7.310	Spar_7.318	YGR021W	873	873	NA	205	920	164	586	158	747	188	486
Scer_7.311	Spar_7.319	YGR023W	1656	1713	MTL1	123	521	111	476	70	352	106	309
Scer_7.317	Spar_7.329	YGR027C	327	327	RPS25A	5400	28884	7679	19809	3873	21903	5030	14044
Scer_7.32	Spar_7.30	YGL237C	798	762	HAP2	56	252	119	322	106	533	175	481
Scer_7.33	Spar_7.31	YGL236C	2010	2010	MTO1	143	549	255	687	100	509	277	730
Scer_7.331	Spar_7.331	YGR028W	1089	1089	MSP1	144	758	259	691	142	632	261	616
Scer_7.334	Spar_7.337	YGR030C	477	477	POP6	87	450	118	413	107	677	156	421
Scer_7.335	Spar_7.338	YGR031W	1029	1026	IMO32	108	729	242	684	110	600	173	497
Scer_7.336	Spar_7.339	NA	5688	5688	NA	166	1152	429	964	118	781	310	826
Scer_7.337	Spar_7.340	YGR033C	720	738	TIM21	325	1656	379	1143	366	1871	455	1205
Scer_7.339	Spar_7.342	YGR035C	351	357	NA	151	572	1548	4985	68	331	943	3678
Scer_7.34	Spar_7.32	YGL234W	2409	2409	"ADE5,7"	2150	9956	2626	8833	2221	10322	2601	9628
Scer_7.341	Spar_7.344	YGR036C	720	720	CAX4	94	433	220	900	84	356	92	607
Scer_7.343	Spar_7.346	YGR038W	669	669	ORM1	280	1219	482	966	279	1149	344	768
Scer_7.35	Spar_7.33	YGL233W	2733	2733	SEC15	262	1172	464	1098	267	1274	498	1027
Scer_7.363	Spar_7.352	YGR040W	1107	1107	KSS1	93	491	215	579	114	619	211	639
Scer_7.364	Spar_7.353	YGR041W	1644	1641	BUD9	243	1009	267	686	365	1808	435	914
Scer_7.365	Spar_7.354	YGR042W	816	813	NA	153	882	324	671	209	1079	398	819
Scer_7.366	Spar_7.355	YGR043C	1002	1002	NQM1	62	191	24	91	276	887	64	274
Scer_7.367	Spar_7.356	YGR044C	903	894	RME1	11	68	11	32	26	123	12	28
Scer_7.369	Spar_7.358	YGR046W	1158	1158	TAM41	256	1274	331	1077	158	782	227	841
Scer_7.37	Spar_7.35	YGL231C	573	573	EMC4	308	1730	459	1515	294	1649	502	1422
Scer_7.370	Spar_7.359	YGR047C	3078	3072	TFC4	205	1064	379	919	264	1235	417	1003
Scer_7.371	Spar_7.360	YGR048W	1086	1086	UFD1	203	982	719	1722	205	1003	723	1537
Scer_7.372	Spar_7.361	YGR049W	564	564	SCM4	278	2080	227	1099	124	1010	131	518
Scer_7.375	Spar_7.364	YGR052W	1110	1110	FMP48	72	342	76	320	80	464	93	425
Scer_7.376	Spar_7.365	YGR053C	852	852	NA	44	208	34	80	55	336	58	116
Scer_7.377	Spar_7.366	YGR054W	1929	1929	NA	829	4739	1659	4388	1273	7244	2144	5775
Scer_7.378	Spar_7.367	YGR055W	1725	1725	MUP1	963	5374	4377	9453	1485	7122	2807	7675
Scer_7.379	Spar_7.368	NA	2787	2784	NA	234	1261	512	1130	295	1529	615	1294
Scer_7.38	Spar_7.36	YGL230C	444	447	NA	6	16	2	22	51	264	71	153
Scer_7.380	Spar_7.369	YGR057C	729	723	LST7	147	852	263	765	199	1010	284	843
Scer_7.381	Spar_7.370	YGR058W	1008	1008	PEF1	68	471	129	447	62	322	134	420
Scer_7.382	Spar_7.371	YGR059W	1539	1536	SPR3	9	45	5	12	22	135	13	40
Scer_7.383	Spar_7.372	YGR060W	930	930	ERG25	2212	13343	2430	8300	2406	14883	3144	10240
Scer_7.384	Spar_7.373	YGR061C	4077	4077	ADE6	1894	9138	2166	7151	3123	14623	3495	11707
Scer_7.385	Spar_7.374	YGR062C	951	951	COX18	108	478	172	388	69	329	125	411
Scer_7.386	Spar_7.375	YGR063C	309	309	SPT4	148	763	238	719	122	774	209	582
Scer_7.387	Spar_7.377	YGR065C	1782	1779	VHT1	177	928	259	618	131	673	189	704
Scer_7.388	Spar_7.378	YGR066C	879	879	NA	4	28	8	20	4	14	3	7
Scer_7.389	Spar_7.379	YGR067C	2415	2406	NA	2	8	11	16	11	40	11	25
Scer_7.39	Spar_7.37	YGL229C	2457	2460	SAP4	103	420	98	197	168	642	155	312
Scer_7.390	Spar_7.380	YGR068C	1761	1755	ART5	83	423	102	256	133	877	240	694
Scer_7.392	Spar_7.381	NA	3468	3468	NA	220	1031	95	299	242	1012	126	358
Scer_7.394	Spar_7.383	YGR071C	2583	2595	ENV11	205	864	257	659	128	646	177	406
Scer_7.395	Spar_7.384	YGR072W	1164	1161	UPF3	240	1235	341	1113	152	834	283	746
Scer_7.396	Spar_7.385	YGR074W	441	441	SMD1	188	951	319	794	161	852	251	685
Scer_7.397	Spar_7.386	YGR075C	729	747	PRP38	134	684	236	530	192	831	258	644
Scer_7.398	Spar_7.387	YGR076C	474	474	MRPL25	193	837	248	584	225	1185	279	761
Scer_7.399	Spar_7.388	YGR077C	1770	1770	PEX8	151	715	272	742	149	750	202	741
Scer_7.40	Spar_7.38	YGL228W	1734	1806	SHE10	769	3508	1304	3067	1085	4914	1468	3807
Scer_7.400	Spar_7.389	YGR078C	600	600	PAC10	140	1104	318	784	407	2338	555	1640
Scer_7.402	Spar_7.391	YGR080W	999	999	TWF1	363	2003	503	1397	438	2485	690	1851
Scer_7.403	Spar_7.392	YGR081C	633	633	SLX9	191	1034	266	817	185	1205	345	1091
Scer_7.404	Spar_7.393	YGR082W	552	552	TOM20	603	3381	869	2187	581	2748	797	1886
Scer_7.405	Spar_7.394	YGR083C	1956	1959	GCD2	615	3475	957	2796	591	3144	989	2832
Scer_7.406	Spar_7.395	YGR084C	1020	939	MRP13	542	2397	777	1841	640	3250	780	2162
Scer_7.408	Spar_7.397	YGR086C	1020	1020	PIL1	3608	16533	3124	7114	2848	13861	2963	6949
Scer_7.41	Spar_7.39	YGL227W	2877	2880	VID30	151	758	273	682	137	614	244	650
Scer_7.411	Spar_7.400	YGR089W	2811	2811	NNF2	451	2156	624	1440	404	2197	648	1363
Scer_7.413	Spar_7.404	YGR090W	3714	3717	UTP22	807	4077	1182	3058	745	3605	1303	2935
Scer_7.414	Spar_7.405	YGR091W	1485	1485	PRP31	79	286	141	411	66	324	93	313
Scer_7.415	Spar_7.406	NA	1719	1722	NA	185	1030	210	833	217	1363	395	1125
Scer_7.416	Spar_7.407	YGR093W	1524	1524	NA	274	1376	504	1539	287	1516	540	1418
Scer_7.417	Spar_7.408	YGR094W	3315	3315	VAS1	2669	13688	4728	11532	1752	8592	3361	7871
Scer_7.418	Spar_7.409	NA	672	672	NA	283	1624	410	1070	266	1372	276	913
Scer_7.419	Spar_7.410	YGR096W	945	945	TPC1	98	428	76	228	58	381	95	250
Scer_7.420	Spar_7.411	YGR097W	3441	3438	ASK10	492	2795	547	1691	341	1913	232	998
Scer_7.421	Spar_7.412	YGR098C	4890	4890	ESP1	198	896	271	508	248	1075	327	708
Scer_7.422	Spar_7.413	YGR099W	2067	2070	TEL2	205	1080	309	685	191	839	253	588
Scer_7.423	Spar_7.414	YGR100W	2853	2853	MDR1	254	1214	532	1244	298	1391	566	1415
Scer_7.424	Spar_7.415	YGR101W	1041	1041	PCP1	193	803	401	1014	186	812	392	959
Scer_7.425	Spar_7.416	YGR102C	552	552	GTF1	102	554	174	409	202	971	261	872
Scer_7.426	Spar_7.417	NA	1818	1815	NA	1510	7715	2028	5794	1471	7365	1955	5799
Scer_7.427	Spar_7.418	YGR104C	924	924	SRB5	149	714	211	554	201	1126	261	746
Scer_7.429	Spar_7.420	YGR106C	798	789	VOA1	1351	7164	1505	3816	1125	5690	1400	3674
Scer_7.43	Spar_7.41	YGL226W	372	372	MTC3	39	217	107	256	50	195	124	256
Scer_7.435	Spar_7.428	YGR108W	1416	1419	CLB1	415	2906	186	677	362	2231	157	628
Scer_7.436	Spar_7.429	YGR109C	1143	1164	CLB6	130	741	147	222	123	704	135	230
Scer_7.442	Spar_7.432	YGR110W	1338	1356	CLD1	43	206	147	206	111	429	216	394
Scer_7.443	Spar_7.433	YGR111W	1203	1203	NA	318	1401	368	979	349	1779	745	1790
Scer_7.444	Spar_7.434	YGR112W	1170	1170	SHY1	153	587	160	572	146	709	192	502
Scer_7.445	Spar_7.435	YGR113W	1032	1032	DAM1	201	1015	290	757	152	824	270	656
Scer_7.447	Spar_7.439	YGR117C	1431	1503	NA	362	1603	510	943	162	628	192	418
Scer_7.449	Spar_7.441	YGR119C	1626	1629	NUP57	753	3961	1151	2955	636	3402	963	2704
Scer_7.450	Spar_7.442	YGR120C	789	789	COG2	171	699	223	620	141	687	245	649
Scer_7.452	Spar_7.444	NA	1479	1479	NA	107	457	349	1053	102	459	396	1197
Scer_7.454	Spar_7.445	YGR122W	1209	1209	NA	103	471	154	649	130	654	283	807
Scer_7.458	Spar_7.449	YGR123C	1542	1542	PPT1	297	1401	407	1169	230	1341	376	1080
Scer_7.460	Spar_7.451	NA	1719	1719	NA	2244	10066	5153	10257	1483	7264	2534	6577
Scer_7.461	Spar_7.452	YGR125W	3111	3111	NA	259	1261	383	923	217	1105	352	865
Scer_7.462	Spar_7.453	YGR126W	693	693	NA	6	47	20	50	53	184	62	289
Scer_7.463	Spar_7.454	YGR127W	939	942	NA	132	634	182	380	139	657	264	719
Scer_7.464	Spar_7.455	YGR128C	2142	2142	UTP8	603	3082	809	2467	719	3765	982	2893
Scer_7.465	Spar_7.456	YGR129W	648	648	SYF2	41	287	72	274	194	926	266	832
Scer_7.467	Spar_7.459	YGR131W	525	525	FHN1	17	77	5	33	27	168	15	108
Scer_7.468	Spar_7.460	YGR132C	864	864	PHB1	1083	4812	1891	4069	1140	4876	2019	4299
Scer_7.469	Spar_7.461	YGR133W	498	498	PEX4	44	334	178	365	61	367	120	279
Scer_7.47	Spar_7.44	YGL225W	1014	1014	VRG4	1250	6026	1516	4035	885	4495	1101	2978
Scer_7.470	Spar_7.462	YGR134W	3369	3375	CAF130	185	791	651	1424	182	966	373	764
Scer_7.471	Spar_7.463	YGR135W	777	777	PRE9	1530	6754	2905	6157	1179	5632	2995	5922
Scer_7.472	Spar_7.464	YGR136W	726	726	LSB1	621	3366	1369	2811	395	2049	543	1340
Scer_7.473	Spar_7.465	NA	1845	1845	NA	222	1469	47	206	284	1721	42	169
Scer_7.475	Spar_7.467	YGR140W	2871	2832	CBF2	292	1229	287	736	184	1036	237	572
Scer_7.476	Spar_7.468	YGR141W	1404	1404	VPS62	181	894	217	772	212	911	322	939
Scer_7.477	Spar_7.469	YGR142W	1233	1218	BTN2	556	1962	2527	1959	670	2363	2567	1639
Scer_7.48	Spar_7.45	YGL224C	843	843	SDT1	295	1340	521	1070	207	932	492	884
Scer_7.481	Spar_7.473	NA	2316	2316	NA	208	1116	233	875	332	1604	288	1091
Scer_7.486	Spar_7.477	YGR144W	981	981	THI4	21	113	39	74	9	51	9	44
Scer_7.487	Spar_7.478	YGR145W	2124	2124	ENP2	520	2719	670	2041	670	3666	916	2771
Scer_7.488	Spar_7.479	NA	636	636	NA	99	518	215	885	189	908	367	1845
Scer_7.49	Spar_7.46	YGL223C	1254	1254	COG1	160	790	268	684	160	855	307	772
Scer_7.490	Spar_7.481	YGR147C	867	867	NAT2	311	1770	466	1380	429	2597	834	2014
Scer_7.492	Spar_7.483	YGR149W	1299	1299	NA	111	491	118	390	210	1128	354	848
Scer_7.493	Spar_7.484	YGR150C	2595	2682	CCM1	343	1563	566	1289	360	1773	505	1287
Scer_7.497	Spar_7.490	YGR152C	819	819	RSR1	315	1653	434	1397	314	1789	430	1418
Scer_7.498	Spar_7.491	YGR153W	654	654	NA	31	137	46	163	129	544	160	446
Scer_7.499	Spar_7.492	YGR154C	1071	1071	GTO1	75	284	390	990	45	203	1857	5131
Scer_7.50	Spar_7.47	YGL222C	528	528	EDC1	31	165	71	188	89	401	154	362
Scer_7.500	Spar_7.493	YGR155W	1524	1524	CYS4	3625	18596	11963	37231	2671	14302	8653	27133
Scer_7.501	Spar_7.494	YGR156W	1278	1278	PTI1	133	643	251	679	237	1260	353	818
Scer_7.502	Spar_7.495	YGR157W	2610	2610	CHO2	1382	7394	3461	5928	2480	11692	4350	8135
Scer_7.503	Spar_7.496	YGR158C	753	771	MTR3	265	1318	357	1066	234	1155	372	1085
Scer_7.504	Spar_7.497	YGR159C	1245	1227	NSR1	1549	9213	2249	9350	2557	14413	3366	13583
Scer_7.505	Spar_7.498	YGR161C	792	792	RTS3	174	1069	847	3234	179	981	691	3050
Scer_7.51	Spar_7.48	YGL221C	867	867	NIF3	375	1941	1018	2303	154	881	775	1672
Scer_7.52	Spar_7.49	YGL220W	258	258	FRA2	214	1007	462	1093	75	415	279	638
Scer_7.525	Spar_7.504	YGR162W	2859	2853	TIF4631	1495	8034	2429	6958	1801	9608	2878	8795
Scer_7.526	Spar_7.503	YGR163W	1026	1026	GTR2	134	788	269	683	171	1040	353	867
Scer_7.528	Spar_7.512	YGR165W	1038	1038	MRPS35	496	2334	597	1532	694	3355	985	2394
Scer_7.529	Spar_7.513	YGR166W	1683	1680	TRS65	157	724	240	787	188	919	308	907
Scer_7.53	Spar_7.50	YGL219C	1380	1380	MDM34	387	1897	646	1463	442	2007	602	1614
Scer_7.530	Spar_7.514	YGR167W	702	705	CLC1	772	3922	1083	2885	1026	5068	1373	3655
Scer_7.531	Spar_7.515	YGR168C	1131	1131	NA	135	610	181	478	106	567	237	514
Scer_7.532	Spar_7.516	YGR169C	1215	1215	PUS6	94	494	130	435	77	355	82	268
Scer_7.534	Spar_7.518	YGR170W	3417	3417	PSD2	308	1406	483	1222	201	922	342	762
Scer_7.535	Spar_7.519	YGR171C	1728	1710	MSM1	128	670	256	643	234	1015	359	877
Scer_7.536	Spar_7.520	YGR172C	747	747	YIP1	281	1276	388	947	306	1629	406	1094
Scer_7.537	Spar_7.521	YGR173W	1107	1107	RBG2	306	1630	482	1305	403	1869	649	1636
Scer_7.539	Spar_7.526	YGR174C	444	444	CBP4	92	459	188	430	58	328	104	391
Scer_7.54	Spar_7.51	YGL216W	2418	2424	KIP3	125	646	203	516	101	550	228	503
Scer_7.540	Spar_7.527	YGR175C	1491	1491	ERG1	2360	14778	2537	8501	1763	10729	2256	7161
Scer_7.541	Spar_7.529	YGR177C	1608	1608	ATF2	123	781	153	432	189	1289	246	700
Scer_7.542	Spar_7.530	YGR178C	2169	2169	PBP1	894	4139	1258	3375	1009	5433	1618	4013
Scer_7.543	Spar_7.531	YGR179C	1221	1227	OKP1	112	690	168	431	74	386	106	248
Scer_7.544	Spar_7.532	YGR180C	1038	1038	RNR4	2548	17653	1721	6142	2399	15347	1720	6377
Scer_7.546	Spar_7.535	YGR181W	318	318	TIM13	194	933	297	881	321	1584	577	1552
Scer_7.549	Spar_7.538	YGR184C	5853	5856	UBR1	447	2203	1187	2032	578	2791	1571	2679
Scer_7.55	Spar_7.52	YGL215W	1359	1359	CLG1	901	5042	1551	3845	979	5095	1655	4189
Scer_7.550	Spar_7.539	YGR185C	1185	1185	TYS1	1995	10252	2824	6476	1249	6763	2032	4706
Scer_7.551	Spar_7.540	YGR186W	2208	2220	TFG1	627	3088	1133	2978	895	4358	1573	3938
Scer_7.552	Spar_7.541	YGR187C	1185	1188	HGH1	474	2636	623	1887	407	2149	577	1808
Scer_7.553	Spar_7.542	YGR188C	3066	3078	BUB1	73	388	99	234	122	613	178	399
Scer_7.557	Spar_7.545	YGR189C	1524	1485	CRH1	2263	12665	4338	12575	1841	10806	2603	8681
Scer_7.559	Spar_7.548	YGR191W	1812	1812	HIP1	696	3813	881	3331	887	4635	988	3206
Scer_7.56	Spar_7.53	YGL213C	1194	1194	SKI8	392	2056	594	1471	270	1430	388	1006
Scer_7.561	Spar_7.550	YGR193C	1233	1254	PDX1	536	2641	722	1768	520	2579	834	2247
Scer_7.562	Spar_7.551	YGR194C	1803	1755	XKS1	227	1101	230	678	204	1119	411	1032
Scer_7.563	Spar_7.552	YGR195W	741	741	SKI6	403	1841	530	1421	359	1975	489	1359
Scer_7.564	Spar_7.553	YGR196C	2454	2457	FYV8	251	1400	425	1006	192	1023	338	760
Scer_7.565	Spar_7.554	YGR197C	1644	1656	SNG1	61	397	962	2477	103	450	626	1293
Scer_7.566	Spar_7.555	YGR198W	2454	2454	YPP1	500	2510	1035	2555	599	2741	1122	2346
Scer_7.567	Spar_7.556	NA	2280	2280	NA	399	1822	610	1305	444	2261	699	1964
Scer_7.568	Spar_7.557	YGR200C	2367	2367	ELP2	522	2594	682	2032	845	4026	994	3133
Scer_7.569	Spar_7.558	YGR201C	678	678	NA	50	190	55	189	27	125	43	57
Scer_7.57	Spar_7.54	YGL212W	927	927	VAM7	89	320	94	224	31	189	48	163
Scer_7.570	Spar_7.559	YGR202C	1275	1293	PCT1	464	2716	527	1929	332	1916	399	1378
Scer_7.571	Spar_7.560	YGR203W	447	447	YCH1	47	374	156	393	101	412	108	310
Scer_7.572	Spar_7.561	NA	2841	2841	NA	1869	10102	3532	12080	1576	9255	2616	9838
Scer_7.574	Spar_7.562	YGR205W	873	873	TDA10	110	374	74	192	154	644	140	302
Scer_7.575	Spar_7.563	YGR206W	306	306	MVB12	83	396	91	254	66	339	104	248
Scer_7.576	Spar_7.564	YGR207C	786	786	CIR1	438	2035	808	2193	279	1495	564	1577
Scer_7.577	Spar_7.565	YGR208W	930	930	SER2	481	2567	631	2219	324	1633	446	1533
Scer_7.578	Spar_7.566	YGR209C	315	315	TRX2	911	3620	27459	41007	970	4192	30692	54234
Scer_7.579	Spar_7.567	YGR210C	1236	1236	NA	504	2772	793	2044	603	3095	1052	2351
Scer_7.58	Spar_7.55	YGL211W	1080	1080	NCS6	299	1492	468	1290	273	1554	405	1322
Scer_7.580	Spar_7.568	YGR211W	1461	1461	ZPR1	903	4628	1948	4277	526	2883	1396	2973
Scer_7.581	Spar_7.569	YGR212W	1407	1404	SLI1	46	258	193	497	84	335	155	341
Scer_7.583	Spar_7.571	YGR214W	759	759	RPS0A	5705	27971	6840	19725	6593	32006	8032	22479
Scer_7.584	Spar_7.572	YGR215W	333	333	RSM27	203	887	335	920	231	1070	389	973
Scer_7.585	Spar_7.573	YGR216C	1830	1830	GPI1	193	1082	325	884	178	810	274	733
Scer_7.586	Spar_7.574	YGR217W	6120	6129	CCH1	124	720	254	604	135	679	253	587
Scer_7.59	Spar_7.56	YGL210W	669	669	YPT32	209	1122	341	834	277	1442	380	1024
Scer_7.592	Spar_7.579	YGR218W	3255	3255	CRM1	1134	5472	1824	3809	1309	6296	1908	4209
Scer_7.593	Spar_7.580	YGR220C	810	825	MRPL9	457	2294	635	1678	599	2867	775	2007
Scer_7.594	Spar_7.581	YGR221C	1869	1902	TOS2	84	370	126	314	112	550	201	501
Scer_7.595	Spar_7.582	YGR222W	882	894	PET54	142	630	205	549	150	734	227	504
Scer_7.596	Spar_7.583	YGR223C	1347	1353	HSV2	159	962	763	1769	271	1295	591	1358
Scer_7.60	Spar_7.57	YGL209W	1149	1152	MIG2	148	754	589	2996	143	671	465	2376
Scer_7.600	Spar_7.587	YGR227W	1578	1578	DIE2	176	904	280	768	268	1101	385	954
Scer_7.601	Spar_7.588	YGR229C	1518	1530	SMI1	1173	6142	1609	4577	1142	5677	1417	4509
Scer_7.602	Spar_7.589	YGR230W	414	414	BNS1	47	263	53	151	23	89	8	43
Scer_7.603	Spar_7.590	YGR231C	933	933	PHB2	807	3702	1893	3511	838	3958	1937	3980
Scer_7.604	Spar_7.591	YGR232W	687	687	NAS6	307	1354	656	1405	273	1128	611	1160
Scer_7.606	Spar_7.594	YGR234W	1200	1200	YHB1	269	1089	2202	5976	840	3393	6253	14524
Scer_7.609	Spar_7.597	YGR237C	2358	2358	NA	244	1285	457	1006	285	1556	399	969
Scer_7.61	Spar_7.58	YGL208W	1248	1236	SIP2	73	391	138	448	75	327	127	317
Scer_7.610	Spar_7.598	YGR238C	2649	2655	KEL2	110	472	147	273	128	762	98	288
Scer_7.612	Spar_7.600	NA	2964	2964	NA	5137	25952	6242	17857	4233	22667	5411	15729
Scer_7.614	Spar_7.602	YGR241C	1707	1710	YAP1802	425	2287	495	1374	364	1918	512	1557
Scer_7.615	Spar_7.603	YGR243W	441	441	FMP43	121	397	240	1567	141	618	436	2186
Scer_7.616	Spar_7.604	YGR244C	1284	1284	LSC2	1036	5664	921	2935	793	3613	1014	2875
Scer_7.617	Spar_7.605	YGR245C	2304	2304	SDA1	615	3093	747	2357	599	3101	882	2809
Scer_7.618	Spar_7.606	YGR246C	1791	1782	BRF1	259	1278	352	892	183	969	302	846
Scer_7.619	Spar_7.607	YGR247W	720	720	CPD1	77	397	99	312	84	377	111	283
Scer_7.62	Spar_7.59	YGL207W	3108	3108	SPT16	1018	4793	2073	4018	1247	5858	2467	4839
Scer_7.620	Spar_7.608	YGR248W	768	768	SOL4	459	1455	66	221	353	1181	78	285
Scer_7.621	Spar_7.610	YGR249W	1371	1365	MGA1	25	148	12	116	31	160	33	211
Scer_7.622	Spar_7.611	YGR250C	2346	2343	NA	210	1125	472	1418	177	871	364	1313
Scer_7.623	Spar_7.612	YGR251W	591	591	NOP19	88	391	114	325	64	291	74	182
Scer_7.624	Spar_7.613	YGR252W	1320	1320	GCN5	267	1401	417	965	276	1202	376	908
Scer_7.625	Spar_7.614	YGR253C	783	783	PUP2	1008	4912	2641	5614	1050	5451	2675	5656
Scer_7.627	Spar_7.616	YGR255C	1440	1440	COQ6	403	1929	518	1473	375	1940	506	1447
Scer_7.629	Spar_7.618	NA	1479	1479	NA	33	146	67	160	66	219	142	263
Scer_7.63	Spar_7.60	YGL206C	4962	4962	CHC1	784	3915	1454	2789	1537	7410	2263	4888
Scer_7.630	Spar_7.619	YGR257C	1101	1101	MTM1	309	1505	547	1327	240	1212	538	1379
Scer_7.631	Spar_7.620	YGR258C	3096	3108	RAD2	130	709	281	845	154	651	258	711
Scer_7.632	Spar_7.622	YGR260W	1605	1131	TNA1	1865	12469	736	2863	816	5274	399	1377
Scer_7.633	Spar_7.623	YGR261C	2430	2445	APL6	370	1781	694	1772	319	1688	568	1591
Scer_7.634	Spar_7.624	YGR262C	786	786	BUD32	237	1332	385	1041	160	857	310	822
Scer_7.635	Spar_7.625	YGR263C	1275	1275	SAY1	69	250	88	305	125	643	242	644
Scer_7.636	Spar_7.626	YGR264C	2256	2256	MES1	1780	8730	2555	7066	1704	9193	3315	8314
Scer_7.637	Spar_7.629	YGR266W	2106	2118	NA	363	1532	681	1619	320	1465	404	852
Scer_7.638	Spar_7.630	YGR267C	732	732	FOL2	685	3597	967	2484	538	3095	917	2151
Scer_7.639	Spar_7.631	YGR268C	597	597	HUA1	68	320	217	523	33	167	58	184
Scer_7.64	Spar_7.61	YGL205W	2247	2250	POX1	20	74	43	103	30	101	38	127
Scer_7.641	Spar_7.633	YGR270W	4140	4170	YTA7	534	2451	884	1917	369	2039	639	1364
Scer_7.652	Spar_7.636	YGR281W	4434	3705	YOR1	433	1855	4244	7677	455	2195	4871	9614
Scer_7.653	Spar_7.637	YGR282C	942	942	BGL2	4396	21477	5410	16917	4221	20518	4687	14918
Scer_7.654	Spar_7.638	YGR283C	1026	1026	NA	238	1155	253	1005	226	1201	235	927
Scer_7.655	Spar_7.639	YGR284C	933	933	ERV29	814	3916	1350	3407	692	3181	1050	2392
Scer_7.656	Spar_7.640	YGR285C	1302	1302	ZUO1	3025	15309	4357	11672	1853	9603	3036	7893
Scer_7.657	Spar_7.641	YGR286C	1128	1128	BIO2	57	469	106	736	19	189	30	199
Scer_7.76	Spar_7.70	YGL202W	1503	1503	ARO8	1708	8469	3324	7727	2218	11400	4741	11051
Scer_7.77	Spar_7.69	YGL201C	3054	3072	MCM6	313	1670	731	1568	281	1530	547	1394
Scer_7.80	Spar_7.78	YGL200C	612	612	EMP24	1373	6743	1653	4861	1058	5544	1561	4140
Scer_7.81	Spar_7.79	YGL198W	708	708	YIP4	298	1486	525	1322	313	1493	421	1173
Scer_7.82	Spar_7.80	YGL197W	4464	4455	MDS3	284	1229	494	962	247	1367	500	1006
Scer_7.83	Spar_7.81	YGL196W	1287	1287	DSD1	187	1026	390	1164	311	1295	420	1259
Scer_7.84	Spar_7.82	YGL195W	8019	8019	GCN1	1094	5102	1642	3688	1196	5751	1794	4054
Scer_7.86	Spar_7.84	YGL194C	1359	1359	HOS2	66	308	110	252	138	598	324	741
Scer_7.88	Spar_7.86	YGL192W	1803	1809	IME4	122	523	205	473	158	704	270	664
Scer_7.89	Spar_7.87	YGL191W	390	390	COX13	538	2322	724	1702	764	2731	963	2148
Scer_7.90	Spar_7.88	YGL190C	1581	1581	CDC55	404	1955	521	1514	391	1832	494	1300
Scer_7.94	Spar_7.91	YGL187C	468	519	COX4	585	2307	654	1600	572	2208	630	1508
Scer_7.95	Spar_7.92	YGL186C	1740	1725	TPN1	300	1429	336	1113	473	2059	586	1877
Scer_7.96	Spar_7.93	YGL185C	1140	1140	NA	50	362	219	527	171	976	348	969
Scer_7.97	Spar_7.94	YGL184C	1398	1398	STR3	54	219	64	284	114	579	127	726
Scer_8.101	Spar_8.82	YHR015W	1980	1980	MIP6	15	64	20	37	35	174	81	184
Scer_8.102	Spar_8.83	YHR016C	1407	1407	YSC84	200	1033	284	843	141	748	264	601
Scer_8.103	Spar_8.84	YHR017W	1158	1158	YSC83	200	967	314	915	289	1468	488	1156
Scer_8.104	Spar_8.85	YHR018C	1392	1392	ARG4	1294	5450	717	1919	840	4154	783	1915
Scer_8.105	Spar_8.86	YHR019C	1665	1665	DED81	2145	11096	3328	10223	1756	9004	2994	8153
Scer_8.106	Spar_8.87	YHR020W	2067	2070	NA	1637	7915	2464	6652	1140	5704	1889	4935
Scer_8.112	Spar_8.95	YHR023W	5787	5787	MYO1	371	1951	724	1346	379	1977	548	1343
Scer_8.113	Spar_8.96	YHR024C	1449	1449	MAS2	462	2229	935	2460	502	2519	933	2396
Scer_8.114	Spar_8.97	YHR025W	1074	1074	THR1	441	2571	943	2409	635	3892	1316	3186
Scer_8.115	Spar_8.98	YHR026W	642	642	VMA16	873	4232	910	2700	1114	5942	1218	3345
Scer_8.116	Spar_8.99	YHR027C	2982	2982	RPN1	1619	7326	4407	8469	1673	7560	4286	8100
Scer_8.117	Spar_8.100	YHR028C	2457	2457	DAP2	490	2398	870	2083	356	1730	538	1366
Scer_8.119	Spar_8.102	YHR029C	885	885	YHI9	110	524	2963	6704	67	313	689	1399
Scer_8.120	Spar_8.103	YHR030C	1455	1431	SLT2	355	1720	550	2639	383	2297	655	2561
Scer_8.121	Spar_8.104	YHR031C	2172	2172	RRM3	203	1106	222	634	236	1287	259	840
Scer_8.122	Spar_8.105	YHR032W	1746	1854	ERC1	366	1934	393	1309	506	2830	534	1980
Scer_8.124	Spar_8.107	YHR033W	1272	1272	NA	107	612	87	199	18	115	15	33
Scer_8.125	Spar_8.108	YHR034C	1035	1023	PIH1	81	421	145	344	126	552	165	569
Scer_8.126	Spar_8.109	YHR035W	1893	1896	NA	45	229	52	119	112	665	188	438
Scer_8.127	Spar_8.110	YHR036W	1416	1416	BRL1	82	436	120	363	160	687	217	542
Scer_8.128	Spar_8.111	YHR037W	1728	1728	PUT2	482	2446	788	1736	288	1438	457	1179
Scer_8.129	Spar_8.112	YHR038W	693	693	RRF1	140	649	214	547	236	1014	318	792
Scer_8.130	Spar_8.113	YHR039C	1935	1935	MSC7	625	3242	900	2697	594	3309	916	2348
Scer_8.132	Spar_8.115	YHR040W	1101	1110	BCD1	153	952	302	738	193	959	320	1024
Scer_8.133	Spar_8.116	YHR041C	633	633	SRB2	102	528	208	536	79	472	199	458
Scer_8.134	Spar_8.117	YHR042W	2076	2076	NCP1	602	3910	886	2984	766	5018	1163	3723
Scer_8.135	Spar_8.118	YHR043C	741	741	DOG2	345	1581	321	1080	135	728	202	713
Scer_8.136	Spar_8.119	YHR044C	741	741	DOG1	11	101	23	83	22	109	74	190
Scer_8.137	Spar_8.120	YHR045W	1683	1683	NA	291	1654	403	1237	398	1847	750	2233
Scer_8.143	Spar_8.125	YHR048W	1545	1545	YHK8	70	334	693	1623	35	190	45	140
Scer_8.144	Spar_8.126	YHR049W	732	732	FSH1	647	3257	719	1783	487	2470	689	1568
Scer_8.146	Spar_8.128	YHR050W	1650	1653	SMF2	435	1953	592	1652	613	2789	721	2080
Scer_8.148	Spar_8.130	YHR051W	447	447	COX6	790	2895	1019	2059	842	3320	1108	2449
Scer_8.149	Spar_8.131	YHR052W	1131	1131	CIC1	799	4390	970	3252	1187	5967	1562	4864
Scer_8.153	Spar_8.133	YHR056C	2652	2655	RSC30	626	2498	1234	1943	332	1574	599	1566
Scer_8.154	Spar_8.134	YHR057C	618	618	CPR2	219	961	629	1386	355	2000	509	1474
Scer_8.155	Spar_8.135	YHR058C	888	888	MED6	66	380	157	517	83	479	206	554
Scer_8.156	Spar_8.136	YHR059W	393	393	FYV4	167	847	205	686	212	921	376	850
Scer_8.157	Spar_8.137	YHR060W	546	531	VMA22	114	499	228	633	61	359	160	452
Scer_8.158	Spar_8.138	YHR061C	945	957	GIC1	29	270	72	196	95	380	98	282
Scer_8.159	Spar_8.139	YHR062C	882	882	RPP1	192	1003	289	769	184	1043	334	954
Scer_8.160	Spar_8.140	YHR063C	1140	1140	PAN5	359	1852	508	1339	267	1089	357	1076
Scer_8.161	Spar_8.141	YHR064C	1617	1617	SSZ1	2630	13306	4076	10781	2487	12347	3958	9882
Scer_8.162	Spar_8.142	YHR065C	1506	1506	RRP3	515	2630	690	2005	468	2358	594	1851
Scer_8.163	Spar_8.143	YHR066W	1362	1362	SSF1	467	2579	666	2008	444	2425	605	1964
Scer_8.164	Spar_8.144	YHR067W	843	843	HTD2	67	300	115	251	10	73	33	55
Scer_8.165	Spar_8.145	YHR068W	1164	1164	DYS1	1323	6477	1913	5709	770	4418	1281	3868
Scer_8.166	Spar_8.146	NA	1080	1080	NA	378	1933	423	1518	389	2236	583	1885
Scer_8.167	Spar_8.147	YHR070W	1500	1500	TRM5	195	1202	379	1106	141	852	375	1087
Scer_8.168	Spar_8.149	YHR071W	690	690	PCL5	524	3428	356	1348	1325	7592	1298	4482
Scer_8.171	Spar_8.152	YHR072W	2196	2196	ERG7	506	2640	730	2129	562	2899	776	2447
Scer_8.174	Spar_8.154	YHR073W	2991	2991	OSH3	496	2240	891	2296	415	2163	854	2220
Scer_8.175	Spar_8.155	YHR074W	2145	2145	QNS1	442	2113	902	2031	574	2621	1100	2650
Scer_8.176	Spar_8.156	YHR075C	1203	1200	PPE1	77	371	118	258	222	1208	316	685
Scer_8.179	Spar_8.159	YHR078W	1659	1662	NA	167	780	254	781	181	918	246	823
Scer_8.180	Spar_8.160	YHR079C	3348	3348	IRE1	224	1169	345	943	225	1291	387	1105
Scer_8.182	Spar_8.162	NA	4038	4101	NA	171	803	494	1229	186	865	384	1117
Scer_8.183	Spar_8.163	YHR081W	555	558	LRP1	244	1162	326	904	315	1674	459	1174
Scer_8.184	Spar_8.164	YHR082C	3090	3087	KSP1	595	2597	1182	2298	551	2639	1017	2036
Scer_8.185	Spar_8.165	YHR083W	990	990	SAM35	334	1723	659	1465	191	960	415	981
Scer_8.186	Spar_8.166	YHR084W	2067	2067	STE12	129	602	229	526	112	476	164	429
Scer_8.187	Spar_8.167	YHR085W	1005	1005	IPI1	158	1008	273	849	166	897	238	916
Scer_8.188	Spar_8.168	YHR086W	1572	1572	NAM8	340	1639	407	1191	274	1287	354	952
Scer_8.190	Spar_8.170	YHR087W	336	324	RTC3	653	1995	174	231	346	1116	65	169
Scer_8.191	Spar_8.171	YHR088W	888	888	RPF1	305	1739	470	1453	287	1811	519	1586
Scer_8.192	Spar_8.172	YHR089C	618	621	GAR1	1411	7179	1840	5185	1208	6581	1656	5300
Scer_8.193	Spar_8.174	YHR090C	849	849	YNG2	169	833	237	659	161	923	273	740
Scer_8.194	Spar_8.175	NA	1932	1932	NA	143	773	369	981	166	963	333	803
Scer_8.195	Spar_8.176	NA	1731	1731	NA	993	3674	244	2591	984	3668	585	2580
Scer_8.200	Spar_8.181	YHR097C	1101	1107	NA	120	456	90	410	82	340	89	546
Scer_8.201	Spar_8.182	YHR098C	2790	2796	SFB3	779	3863	1153	2353	557	2880	913	2165
Scer_8.202	Spar_8.183	YHR099W	11235	11235	TRA1	447	2157	876	1857	555	2648	1007	2345
Scer_8.203	Spar_8.184	YHR100C	558	558	GEP4	51	380	136	358	43	322	140	291
Scer_8.205	Spar_8.186	YHR102W	3243	3231	KIC1	200	1060	486	1038	232	1111	558	1289
Scer_8.206	Spar_8.187	YHR103W	2559	2559	SBE22	367	1734	472	1284	231	1184	435	1037
Scer_8.207	Spar_8.188	YHR104W	984	984	GRE3	1522	5042	1715	2264	348	1538	438	1018
Scer_8.208	Spar_8.189	YHR105W	645	645	YPT35	13	99	47	106	19	105	30	135
Scer_8.209	Spar_8.190	YHR106W	1029	1029	TRR2	79	526	206	557	100	483	209	542
Scer_8.21	Spar_8.13	YHL047C	1884	1884	ARN2	123	572	2653	5888	79	363	1780	4371
Scer_8.210	Spar_8.191	YHR107C	1224	1224	CDC12	459	2539	874	2177	705	3467	1070	2644
Scer_8.211	Spar_8.192	YHR108W	1758	1758	GGA2	1067	4965	1684	4230	975	4788	1492	3875
Scer_8.212	Spar_8.193	YHR109W	1758	1821	CTM1	48	234	134	315	110	474	184	509
Scer_8.213	Spar_8.194	YHR110W	639	639	ERP5	281	1664	453	1194	165	897	251	657
Scer_8.214	Spar_8.195	YHR111W	1323	1323	UBA4	175	884	891	1946	181	892	450	1008
Scer_8.215	Spar_8.196	YHR112C	1137	1176	NA	215	1516	1007	3403	59	350	379	1319
Scer_8.216	Spar_8.197	YHR113W	1473	1473	APE4	392	1896	769	2102	409	1950	849	2259
Scer_8.217	Spar_8.198	YHR114W	1902	1902	BZZ1	284	1398	501	1189	306	1529	459	1079
Scer_8.218	Spar_8.199	YHR115C	1251	1260	DMA1	250	1295	409	1021	229	1232	486	1073
Scer_8.219	Spar_8.200	YHR116W	456	387	COX23	116	425	167	330	102	492	140	334
Scer_8.22	Spar_8.14	YHL039W	1758	1758	EFM1	346	1769	793	2066	446	2131	673	1862
Scer_8.220	Spar_8.201	YHR117W	1920	1905	TOM71	391	1967	803	1721	311	1379	656	1708
Scer_8.221	Spar_8.202	YHR118C	1308	1305	ORC6	124	709	293	755	178	1097	275	726
Scer_8.222	Spar_8.203	YHR119W	3243	3246	SET1	379	1785	609	1293	346	1771	544	1144
Scer_8.223	Spar_8.204	YHR120W	2880	2880	MSH1	124	584	249	591	128	604	210	697
Scer_8.224	Spar_8.205	YHR121W	564	564	LSM12	472	2152	569	1423	393	2193	489	1295
Scer_8.225	Spar_8.206	YHR122W	696	696	CIA2	146	697	478	1087	167	763	1561	2674
Scer_8.226	Spar_8.207	YHR123W	1176	1176	EPT1	279	1529	409	1100	218	1145	352	908
Scer_8.227	Spar_8.208	YHR124W	1884	1884	NDT80	37	116	89	199	14	57	12	33
Scer_8.23	Spar_8.15	YHL038C	1893	1893	CBP2	189	937	461	972	267	1308	412	1126
Scer_8.231	Spar_8.216	YHR126C	480	486	ANS1	0	4	0	2	12	61	16	48
Scer_8.232	Spar_8.217	YHR127W	732	753	NA	204	1051	284	765	183	990	307	911
Scer_8.233	Spar_8.218	YHR128W	651	651	FUR1	547	2970	537	1630	1307	7200	1411	3924
Scer_8.234	Spar_8.219	YHR129C	1155	1155	ARP1	76	490	241	510	97	673	190	480
Scer_8.236	Spar_8.221	YHR131C	2553	2562	NA	181	820	300	887	165	667	258	737
Scer_8.238	Spar_8.223	YHR132C	1284	1284	ECM14	449	2254	891	2563	399	2242	745	2099
Scer_8.239	Spar_8.224	YHR132W-A	396	396	IGO2	182	862	236	648	177	847	218	649
Scer_8.240	Spar_8.225	YHR133C	876	876	NSG1	439	2243	824	2082	558	2262	767	2181
Scer_8.241	Spar_8.226	YHR134W	810	774	WSS1	84	466	292	647	47	272	143	363
Scer_8.242	Spar_8.227	YHR135C	1617	1608	YCK1	938	4643	1390	3382	588	3284	1085	2376
Scer_8.244	Spar_8.229	YHR137W	1542	1542	ARO9	1709	8562	791	1361	1929	8840	577	1205
Scer_8.245	Spar_8.230	YHR138C	345	345	NA	90	326	364	741	158	716	419	710
Scer_8.246	Spar_8.231	YHR139C	981	987	SPS100	12	36	17	53	13	39	26	57
Scer_8.248	Spar_8.233	YHR140W	720	717	NA	16	84	111	338	14	62	143	477
Scer_8.250	Spar_8.235	YHR142W	951	951	CHS7	395	2023	391	1077	256	1344	290	676
Scer_8.251	Spar_8.236	YHR143W	978	1047	DSE2	987	5186	1205	2834	439	2403	608	1314
Scer_8.254	Spar_8.238	YHR144C	939	939	DCD1	136	711	175	641	129	675	228	606
Scer_8.259	Spar_8.244	YHR147C	645	645	MRPL6	329	1400	400	1032	370	1687	513	1282
Scer_8.26	Spar_8.17	YHL036W	1641	1641	MUP3	113	550	814	1633	111	585	672	1835
Scer_8.260	Spar_8.245	YHR148W	552	552	IMP3	172	867	263	871	197	1055	294	962
Scer_8.261	Spar_8.246	YHR149C	2205	2205	SKG6	274	1678	451	1253	327	1813	471	1473
Scer_8.262	Spar_8.247	YHR150W	1740	1740	PEX28	115	631	165	432	127	587	139	406
Scer_8.263	Spar_8.248	YHR151C	1581	1572	MTC6	149	743	218	670	105	677	193	609
Scer_8.264	Spar_8.249	YHR152W	522	549	SPO12	344	1742	295	957	382	1932	341	979
Scer_8.265	Spar_8.250	YHR153C	597	597	SPO16	34	171	31	83	35	148	43	98
Scer_8.266	Spar_8.251	YHR154W	3213	3165	RTT107	178	906	221	544	205	1044	330	670
Scer_8.267	Spar_8.252	NA	3687	3684	NA	257	1220	465	833	427	1872	527	1159
Scer_8.268	Spar_8.253	YHR156C	1023	1056	LIN1	93	369	160	326	132	493	156	486
Scer_8.269	Spar_8.254	YHR157W	549	552	REC104	21	85	22	46	48	152	23	40
Scer_8.27	Spar_8.18	NA	4779	4782	NA	155	687	321	751	81	335	471	752
Scer_8.270	Spar_8.255	YHR158C	3495	3483	KEL1	258	1342	380	1083	326	1709	529	1218
Scer_8.271	Spar_8.256	YHR159W	1515	1539	TDA11	56	346	127	388	84	392	115	346
Scer_8.272	Spar_8.257	YHR160C	852	852	PEX18	31	153	41	92	11	65	23	44
Scer_8.273	Spar_8.258	YHR161C	1914	1878	YAP1801	391	1885	545	1578	252	1293	392	1450
Scer_8.274	Spar_8.259	YHR162W	390	390	MPC2	1509	8270	1548	5754	1313	7837	1349	4920
Scer_8.275	Spar_8.260	YHR163W	750	753	SOL3	566	2961	1055	3210	410	2304	712	2053
Scer_8.276	Spar_8.261	YHR164C	4569	4569	DNA2	104	454	297	571	130	672	406	899
Scer_8.277	Spar_8.262	YHR165C	7242	7230	PRP8	389	1789	764	1482	361	2009	853	1635
Scer_8.278	Spar_8.263	YHR166C	1881	1881	CDC23	94	500	197	357	151	660	184	387
Scer_8.28	Spar_8.19	YHL034C	885	885	SBP1	1656	8679	3257	6741	2064	10814	4177	9039
Scer_8.280	Spar_8.265	YHR168W	1557	1557	MTG2	64	340	118	330	127	663	205	582
Scer_8.281	Spar_8.266	YHR169W	1296	1296	DBP8	308	1785	447	1447	350	1827	425	1590
Scer_8.282	Spar_8.267	YHR170W	1557	1557	NMD3	923	4660	1327	4031	642	3397	1341	4361
Scer_8.283	Spar_8.268	YHR171W	1893	1893	ATG7	71	454	134	385	53	254	63	237
Scer_8.284	Spar_8.269	YHR172W	2472	2472	SPC97	145	771	177	415	117	674	165	396
Scer_8.287	Spar_8.272	YHR175W	570	483	CTR2	150	665	334	823	88	372	185	521
Scer_8.289	Spar_8.274	YHR176W	1299	1299	FMO1	29	180	183	426	19	84	238	796
Scer_8.29	Spar_8.20	YHL033C	771	771	RPL8A	5355	28445	8171	22631	4864	28362	7826	21146
Scer_8.290	Spar_8.275	YHR177W	1362	1377	NA	30	109	64	140	47	256	57	216
Scer_8.291	Spar_8.276	YHR178W	2232	2232	STB5	160	628	250	581	169	815	435	941
Scer_8.292	Spar_8.277	NA	1203	1203	NA	1621	10617	38499	81916	1364	9245	21105	47474
Scer_8.30	Spar_8.21	YHL032C	2130	2130	GUT1	235	1206	407	1114	87	348	132	429
Scer_8.300	Spar_8.291	YHR184W	1716	1806	SSP1	24	144	34	97	17	87	28	55
Scer_8.301	Spar_8.292	YHR185C	714	720	PFS1	8	20	1	2	0	22	6	2
Scer_8.303	Spar_8.294	YHR186C	4674	4677	KOG1	208	1154	515	1040	181	977	450	987
Scer_8.304	Spar_8.295	YHR187W	930	930	IKI1	208	1032	364	925	164	749	301	876
Scer_8.305	Spar_8.296	YHR188C	1833	1833	GPI16	358	1939	829	2032	256	1340	588	1390
Scer_8.306	Spar_8.297	YHR189W	573	573	PTH1	15	119	38	102	25	82	47	108
Scer_8.307	Spar_8.298	YHR190W	1335	1335	ERG9	1420	6908	2393	5912	1636	6933	2328	5818
Scer_8.308	Spar_8.299	YHR191C	402	402	CTF8	32	199	117	289	61	273	174	476
Scer_8.31	Spar_8.22	YHL031C	672	672	GOS1	299	1592	474	1090	324	1949	649	1398
Scer_8.310	Spar_8.301	YHR193C	525	525	EGD2	3450	16346	4698	12863	2573	11810	3788	10135
Scer_8.311	Spar_8.302	YHR194W	1740	1740	MDM31	157	605	183	461	119	668	182	502
Scer_8.312	Spar_8.303	YHR195W	966	966	NVJ1	162	913	246	899	159	677	161	887
Scer_8.313	Spar_8.304	YHR196W	1728	1728	UTP9	680	3276	790	2576	521	2828	749	2133
Scer_8.314	Spar_8.305	YHR197W	2292	2286	RIX1	357	1759	472	1388	464	2226	618	1905
Scer_8.315	Spar_8.306	YHR198C	966	966	AIM18	229	975	325	788	147	793	275	705
Scer_8.316	Spar_8.307	YHR199C	933	933	AIM46	281	1566	3799	7483	245	1268	2292	4585
Scer_8.319	Spar_8.309	YHR200W	807	804	RPN10	828	4349	2360	4938	725	3241	1792	3918
Scer_8.32	Spar_8.23	YHL030W	5607	5607	ECM29	485	2084	1499	1815	400	1859	1867	2479
Scer_8.320	Spar_8.310	YHR201C	1194	1194	PPX1	406	1941	730	1839	177	860	298	934
Scer_8.321	Spar_8.311	YHR202W	1809	1806	NA	69	263	80	183	111	523	143	431
Scer_8.323	Spar_8.313	YHR204W	2391	2394	MNL1	264	1442	446	1210	413	2144	595	1605
Scer_8.324	Spar_8.314	YHR205W	2475	2478	SCH9	453	2518	949	2136	809	4188	1542	3252
Scer_8.325	Spar_8.315	YHR206W	1869	1875	SKN7	249	1595	511	1591	353	1796	611	2022
Scer_8.326	Spar_8.316	YHR207C	1581	1581	SET5	161	923	267	827	116	634	182	637
Scer_8.327	Spar_8.317	YHR208W	1182	1182	BAT1	984	5365	1091	3141	1415	7367	1689	4832
Scer_8.328	Spar_8.318	YHR209W	876	879	CRG1	47	218	84	296	44	289	81	319
Scer_8.33	Spar_8.24	YHL029C	2040	2040	OCA5	248	1302	411	1203	166	913	339	828
Scer_8.34	Spar_8.25	YHL028W	1818	1830	WSC4	117	1256	31	109	98	824	45	200
Scer_8.35	Spar_8.26	YHL027W	1878	1896	RIM101	468	2557	674	1666	420	2104	793	1988
Scer_8.36	Spar_8.27	YHL026C	948	948	NA	48	323	76	196	49	316	63	145
Scer_8.37	Spar_8.28	YHL025W	999	1005	SNF6	262	1258	359	1014	134	730	207	614
Scer_8.38	Spar_8.29	YHL024W	2142	2124	RIM4	59	210	149	200	115	482	124	431
Scer_8.39	Spar_8.30	YHL023C	3441	3441	NPR3	239	1276	491	1095	240	1114	470	1031
Scer_8.41	Spar_8.32	YHL022C	1197	1197	SPO11	13	52	11	28	32	131	34	71
Scer_8.42	Spar_8.33	YHL021C	1398	1398	AIM17	910	3142	261	797	773	2908	273	713
Scer_8.43	Spar_8.34	YHL020C	1215	1209	OPI1	381	2098	515	1359	161	936	316	749
Scer_8.44	Spar_8.35	YHL019C	1818	1827	APM2	106	577	217	687	35	204	144	346
Scer_8.45	Spar_8.36	YHL018W	363	363	NA	6	18	5	40	4	28	12	74
Scer_8.46	Spar_8.37	YHL017W	1599	1599	NA	228	1306	363	962	277	1382	364	1081
Scer_8.47	Spar_8.38	YHL016C	2208	2208	DUR3	40	141	48	105	113	494	113	267
Scer_8.50	Spar_8.40	YHL014C	1218	1218	YLF2	123	588	222	510	62	309	102	351
Scer_8.51	Spar_8.41	YHL013C	924	951	OTU2	199	1127	321	955	219	1098	309	893
Scer_8.52	Spar_8.42	YHL012W	1482	1482	NA	62	242	40	147	18	81	30	65
Scer_8.53	Spar_8.43	YHL011C	963	963	PRS3	651	3349	942	3065	670	3255	948	3055
Scer_8.54	Spar_8.44	YHL010C	1758	1758	ETP1	89	464	158	380	60	328	127	299
Scer_8.55	Spar_8.45	YHL009C	993	1023	YAP3	90	451	200	495	133	648	264	757
Scer_8.67	Spar_8.48	YHL008C	1884	1899	NA	158	792	250	637	47	255	65	209
Scer_8.68	Spar_8.49	YHL007C	2820	2829	STE20	328	2105	759	2096	361	1833	634	1951
Scer_8.69	Spar_8.50	YHL006C	453	453	SHU1	25	159	41	128	8	32	23	52
Scer_8.71	Spar_8.52	YHL004W	1185	1188	MRP4	373	1996	679	1641	436	2398	748	2075
Scer_8.73	Spar_8.56	YHL002W	1359	960	HSE1	399	1674	594	1733	240	1172	470	1215
Scer_8.79	Spar_8.59	YHR004C	1341	1344	NEM1	242	1259	274	861	191	1001	230	724
Scer_8.80	Spar_8.60	YHR005C	1419	1419	GPA1	12	60	15	56	47	258	84	214
Scer_8.85	Spar_8.63	YHR006W	1626	1629	STP2	242	1161	304	926	145	818	253	595
Scer_8.86	Spar_8.64	YHR007C	1593	1593	ERG11	4100	24616	4395	18071	4537	25646	5357	21283
Scer_8.88	Spar_8.66	YHR008C	702	702	SOD2	1180	4697	6472	12902	1636	6647	7367	15720
Scer_8.89	Spar_8.67	YHR009C	1572	1572	TDA3	628	3397	777	1917	572	3180	751	2088
Scer_8.91	Spar_8.70	YHR011W	1341	1341	DIA4	99	477	141	403	147	637	150	428
Scer_8.93	Spar_8.72	YHR013C	717	717	ARD1	198	1185	382	1013	451	2419	523	1612
Scer_8.94	Spar_8.73	YHR014W	876	876	SPO13	12	97	37	50	42	152	65	120
Scer_9.100	Spar_9.89	YIL091C	2166	2166	UTP25	389	2101	514	1822	557	2790	757	2261
Scer_9.101	Spar_9.90	YIL090W	1476	1476	ICE2	235	1165	362	957	367	1605	557	1439
Scer_9.108	Spar_9.94	YIL088C	1473	1473	AVT7	338	1736	672	1933	311	1484	485	1622
Scer_9.109	Spar_9.95	YIL087C	474	474	AIM19	64	294	97	335	49	222	86	260
Scer_9.111	Spar_9.97	YIL085C	1554	1554	KTR7	472	2448	656	1681	474	2722	816	2029
Scer_9.112	Spar_9.98	YIL084C	984	984	SDS3	73	308	92	389	31	205	92	256
Scer_9.113	Spar_9.99	YIL083C	1098	1098	CAB2	276	1617	396	1323	337	2280	614	2034
Scer_9.119	Spar_9.103	YIL078W	2205	2205	THS1	2988	14032	4222	10910	2567	12751	3830	9544
Scer_9.120	Spar_9.104	YIL077C	963	960	NA	135	731	246	659	195	867	300	862
Scer_9.121	Spar_9.105	YIL076W	891	891	SEC28	831	4271	1087	2915	773	3900	988	2821
Scer_9.122	Spar_9.106	YIL075C	2838	2838	RPN2	2372	10469	5314	10948	1687	7577	3859	7964
Scer_9.123	Spar_9.107	NA	1410	1410	NA	574	2927	2150	9051	595	3128	2033	7802
Scer_9.126	Spar_9.110	YIL072W	1818	1818	HOP1	36	184	50	122	59	258	57	105
Scer_9.127	Spar_9.111	YIL071C	1335	1335	PCI8	84	391	113	352	47	247	86	287
Scer_9.128	Spar_9.112	YIL070C	801	798	MAM33	514	2415	600	1654	722	3322	902	2263
Scer_9.130	Spar_9.114	YIL068C	2418	2418	SEC6	196	1232	441	1126	350	1519	583	1489
Scer_9.131	Spar_9.115	YIL067C	2037	2037	NA	124	580	249	826	119	518	244	757
Scer_9.132	Spar_9.116	NA	2610	2610	NA	14	209	21	47	38	417	41	45
Scer_9.133	Spar_9.117	YIL065C	468	468	FIS1	112	510	198	483	104	542	160	514
Scer_9.134	Spar_9.118	YIL064W	774	750	SEE1	231	1064	274	815	190	1135	253	843
Scer_9.135	Spar_9.119	YIL063C	984	984	YRB2	496	2507	678	1673	436	2258	652	1772
Scer_9.136	Spar_9.120	YIL062C	465	465	ARC15	495	2709	823	2075	383	2089	732	1888
Scer_9.137	Spar_9.121	YIL061C	903	903	SNP1	75	394	151	331	59	370	137	395
Scer_9.142	Spar_9.122	YIL057C	495	495	RGI2	5	7	5	26	0	5	2	21
Scer_9.144	Spar_9.125	YIL056W	1923	1926	VHR1	213	953	1238	2976	121	636	563	1392
Scer_9.145	Spar_9.126	YIL055C	1884	1875	NA	46	161	31	88	49	249	74	156
Scer_9.147	Spar_9.128	YIL053W	753	816	RHR2	4698	28650	5657	19950	6958	40769	6479	24703
Scer_9.151	Spar_9.130	YIL051C	438	438	MMF1	977	4777	1521	3009	745	3257	1268	2433
Scer_9.152	Spar_9.131	YIL050W	858	858	PCL7	82	418	139	443	129	773	190	650
Scer_9.153	Spar_9.132	YIL049W	762	762	DFG10	50	274	100	220	66	317	77	260
Scer_9.154	Spar_9.133	YIL048W	3456	3456	NEO1	232	1265	552	1316	319	1650	582	1557
Scer_9.155	Spar_9.134	YIL047C	2709	2709	SYG1	606	3445	838	2337	695	4028	1019	2746
Scer_9.157	Spar_9.135	YIL046W	1923	1914	MET30	189	948	397	1041	327	1892	698	2030
Scer_9.158	Spar_9.136	YIL045W	1617	1617	PIG2	59	373	217	546	117	586	309	915
Scer_9.159	Spar_9.137	YIL044C	897	897	AGE2	231	1311	523	1146	330	1403	576	1382
Scer_9.160	Spar_9.138	YIL043C	855	855	CBR1	818	4649	1715	4761	670	3532	1625	4217
Scer_9.161	Spar_9.139	YIL042C	1185	1185	PKP1	59	317	119	476	89	471	249	851
Scer_9.162	Spar_9.140	YIL041W	981	981	GVP36	564	2982	1506	3188	1150	5947	2480	5872
Scer_9.163	Spar_9.141	YIL040W	417	417	APQ12	89	417	173	604	71	301	148	432
Scer_9.164	Spar_9.142	YIL039W	1422	1422	TED1	345	1534	768	1971	316	1350	532	1708
Scer_9.165	Spar_9.143	YIL038C	2511	2517	NOT3	523	2563	762	1842	536	2862	901	2221
Scer_9.166	Spar_9.144	YIL037C	1971	1959	PRM2	21	74	37	107	55	223	175	284
Scer_9.167	Spar_9.145	YIL036W	1764	1800	CST6	282	1208	510	1246	273	1515	663	1391
Scer_9.168	Spar_9.146	YIL035C	1119	1119	CKA1	670	3294	988	2176	716	3293	954	2646
Scer_9.169	Spar_9.147	YIL034C	864	864	CAP2	438	2489	854	2069	350	1879	783	2005
Scer_9.170	Spar_9.148	YIL033C	1251	1251	BCY1	809	4064	1029	2836	732	3907	1046	2989
Scer_9.172	Spar_9.150	YIL031W	3105	3138	ULP2	198	1036	311	736	160	854	257	582
Scer_9.173	Spar_9.151	YIL030C	3960	3969	SSM4	612	3059	1653	3262	616	3082	1634	3086
Scer_9.179	Spar_9.161	YIL027C	426	426	EMC5	252	1093	330	878	260	1389	322	952
Scer_9.180	Spar_9.162	YIL026C	3453	3465	IRR1	305	1423	512	1059	327	1569	566	1309
Scer_9.182	Spar_9.164	YIL024C	570	570	NA	90	390	73	233	40	164	54	94
Scer_9.183	Spar_9.165	YIL023C	1041	1044	YKE4	216	1043	316	866	115	506	202	561
Scer_9.184	Spar_9.166	YIL022W	1296	1296	TIM44	857	4476	1538	3583	1053	5085	1455	3592
Scer_9.185	Spar_9.167	YIL021W	957	957	RPB3	637	3151	924	2607	601	3203	943	2625
Scer_9.187	Spar_9.169	YIL020C	786	885	HIS6	172	862	290	624	158	950	273	811
Scer_9.188	Spar_9.170	YIL019W	1041	1116	FAF1	202	1291	289	877	283	1493	398	1194
Scer_9.19	Spar_9.6	YIL166C	1629	1629	NA	63	294	137	310	64	382	127	353
Scer_9.190	Spar_9.172	YIL017C	2766	2763	VID28	150	656	268	580	124	710	329	716
Scer_9.191	Spar_9.173	YIL016W	480	480	SNL1	236	1124	315	866	172	853	215	558
Scer_9.192	Spar_9.174	YIL015W	1764	1764	BAR1	9	36	5	42	49	284	102	290
Scer_9.200	Spar_9.181	YIL014W	1893	1893	MNT3	246	1119	360	1080	94	501	176	525
Scer_9.201	Spar_9.182	NA	4236	4239	NA	115	550	147	314	92	570	164	356
Scer_9.203	Spar_9.184	YIL011W	810	801	TIR3	427	4574	117	363	86	1426	22	174
Scer_9.204	Spar_9.185	YIL010W	648	648	DOT5	70	381	208	491	111	730	375	771
Scer_9.208	Spar_9.191	YIL008W	300	300	URM1	129	661	221	531	133	795	255	564
Scer_9.209	Spar_9.192	YIL007C	663	663	NAS2	114	417	169	504	84	497	276	868
Scer_9.210	Spar_9.193	YIL006W	1122	1164	YIA6	69	349	141	343	26	179	107	246
Scer_9.211	Spar_9.194	YIL005W	2106	2106	EPS1	278	1371	499	1354	294	1571	598	1649
Scer_9.213	Spar_9.196	YIL003W	882	873	CFD1	166	798	544	1167	184	841	1089	2729
Scer_9.214	Spar_9.197	YIL002W-A	210	336	NA	173	894	386	865	207	1126	645	1284
Scer_9.215	Spar_9.198	YIL002C	2841	2841	INP51	231	1099	399	1037	151	748	306	852
Scer_9.216	Spar_9.199	YIL001W	1542	1527	NA	101	504	197	526	62	390	150	412
Scer_9.217	Spar_9.200	YIR001C	753	753	SGN1	196	1003	327	800	174	910	315	773
Scer_9.218	Spar_9.201	YIR002C	2982	2979	MPH1	80	495	168	451	119	644	217	536
Scer_9.219	Spar_9.202	YIR003W	2040	2070	AIM21	313	1594	591	1677	274	1412	682	1576
Scer_9.220	Spar_9.203	YIR004W	1299	1299	DJP1	518	2344	724	1751	378	1676	447	1304
Scer_9.221	Spar_9.204	YIR005W	447	450	IST3	35	183	77	185	48	224	117	327
Scer_9.224	Spar_9.208	YIR007W	2295	2298	NA	66	351	121	353	91	583	170	476
Scer_9.225	Spar_9.209	YIR008C	1230	1230	PRI1	160	929	326	868	237	1324	477	1242
Scer_9.226	Spar_9.210	YIR009W	336	336	MSL1	31	202	88	197	43	226	77	213
Scer_9.227	Spar_9.211	YIR010W	1731	1695	DSN1	231	1283	304	793	271	1401	303	903
Scer_9.229	Spar_9.213	YIR012W	1296	1365	SQT1	799	4051	1407	3906	652	3021	1006	3009
Scer_9.23	Spar_9.10	YIL161W	708	726	NA	146	859	156	456	122	588	167	440
Scer_9.230	Spar_9.214	YIR013C	366	366	GAT4	4	16	7	4	6	29	2	9
Scer_9.231	Spar_9.215	YIR014W	729	729	NA	21	122	52	97	30	145	42	140
Scer_9.232	Spar_9.216	YIR015W	435	435	RPR2	52	281	85	209	45	220	65	159
Scer_9.233	Spar_9.217	YIR016W	798	777	NA	168	709	170	425	139	623	134	441
Scer_9.234	Spar_9.218	YIR017C	501	501	MET28	54	319	396	1113	83	434	385	1108
Scer_9.235	Spar_9.219	YIR018W	738	738	YAP5	78	440	351	832	61	429	286	936
Scer_9.24	Spar_9.11	YIL160C	1254	1254	POT1	35	160	31	43	94	452	121	284
Scer_9.240	Spar_9.226	YIR021W	1092	1092	MRS1	224	1035	297	793	305	1360	508	1189
Scer_9.242	Spar_9.228	YIR022W	504	504	SEC11	288	1567	437	1237	247	1266	368	1048
Scer_9.243	Spar_9.229	YIR023W	2913	2913	DAL81	270	1405	437	1127	238	1237	422	1011
Scer_9.244	Spar_9.230	YIR024C	651	648	NA	65	295	188	437	59	319	199	418
Scer_9.245	Spar_9.231	YIR025W	1107	1149	MND2	31	206	168	364	59	277	208	448
Scer_9.246	Spar_9.232	YIR026C	1095	1095	YVH1	332	1686	374	1249	260	1308	389	1151
Scer_9.247	Spar_9.233	YIR027C	1383	1383	DAL1	12	72	13	36	19	127	35	96
Scer_9.248	Spar_9.234	NA	1908	1911	NA	6	36	8	22	7	45	16	44
Scer_9.249	Spar_9.235	YIR029W	1032	1032	DAL2	9	79	58	148	62	369	169	542
Scer_9.25	Spar_9.12	YIL159W	4128	4110	BNR1	102	522	210	345	144	701	246	444
Scer_9.250	Spar_9.236	YIR030C	735	735	DCG1	8	57	45	128	17	77	41	148
Scer_9.251	Spar_9.238	NA	1665	1665	NA	115	536	404	999	68	384	291	807
Scer_9.252	Spar_9.239	YIR032C	588	588	DAL3	8	32	40	96	9	44	18	59
Scer_9.253	Spar_9.240	YIR033W	3342	3345	MGA2	493	3219	575	2036	520	3364	706	2283
Scer_9.254	Spar_9.241	YIR034C	1122	1191	LYS1	120	684	316	673	47	258	148	256
Scer_9.255	Spar_9.242	YIR035C	765	765	NA	196	932	421	1065	429	2164	770	1868
Scer_9.256	Spar_9.243	YIR036C	792	792	IRC24	154	795	287	691	128	588	239	560
Scer_9.257	Spar_9.244	YIR037W	492	492	HYR1	480	2895	790	1740	194	1232	431	876
Scer_9.258	Spar_9.245	YIR038C	705	705	GTT1	187	1073	360	1016	1043	5608	1173	2927
Scer_9.26	Spar_9.13	YIL158W	615	615	AIM20	273	1432	373	1191	179	988	276	869
Scer_9.27	Spar_9.14	YIL157C	591	591	COA1	197	960	404	1032	75	471	286	759
Scer_9.29	Spar_9.16	YIL156W	3189	3177	UBP7	71	305	192	571	72	336	252	651
Scer_9.30	Spar_9.17	YIL155C	1950	1950	GUT2	168	713	339	686	68	271	139	356
Scer_9.31	Spar_9.18	YIL154C	1041	1035	IMP2'	196	941	439	1145	254	1264	417	1199
Scer_9.32	Spar_9.19	YIL153W	1182	1182	RRD1	117	609	326	780	65	280	138	422
Scer_9.33	Spar_9.20	YIL152W	708	729	NA	51	279	122	339	39	242	123	369
Scer_9.34	Spar_9.21	NA	3357	3357	NA	312	1641	532	1221	331	1659	535	1266
Scer_9.35	Spar_9.22	YIL150C	1716	1716	MCM10	30	158	73	218	26	104	31	116
Scer_9.36	Spar_9.23	YIL149C	5040	5040	MLP2	459	2655	853	1902	428	1921	620	1449
Scer_9.38	Spar_9.25	YIL147C	3663	3666	SLN1	276	1436	552	1274	327	1839	656	1520
Scer_9.39	Spar_9.26	YIL146C	1590	1587	ATG32	72	293	115	295	80	412	150	349
Scer_9.40	Spar_9.27	YIL145C	930	930	PAN6	323	2121	792	1867	351	1897	656	1706
Scer_9.41	Spar_9.28	YIL144W	2076	2076	TID3	253	1359	401	820	248	1110	362	728
Scer_9.42	Spar_9.29	YIL143C	2532	2532	SSL2	385	1722	1161	2719	611	3015	1676	4024
Scer_9.43	Spar_9.30	YIL142W	1584	1584	CCT2	1531	7474	4030	8631	1869	9317	4671	10342
Scer_9.45	Spar_9.32	YIL140W	2472	2487	AXL2	220	1181	309	610	228	1264	417	893
Scer_9.46	Spar_9.33	YIL139C	738	741	REV7	102	444	118	306	63	280	914	2179
Scer_9.47	Spar_9.34	YIL138C	486	486	TPM2	503	2673	804	1733	457	2476	800	2096
Scer_9.48	Spar_9.35	YIL137C	2841	2841	TMA108	339	1623	678	1558	441	2224	938	2444
Scer_9.49	Spar_9.36	YIL136W	1182	1182	OM45	507	1655	244	722	766	2473	458	1069
Scer_9.50	Spar_9.37	YIL135C	1311	1308	VHS2	285	1466	473	1371	348	1758	741	1578
Scer_9.52	Spar_9.39	YIL134W	936	936	FLX1	80	373	117	462	65	317	136	365
Scer_9.54	Spar_9.41	YIL132C	642	636	CSM2	24	134	21	97	66	279	66	175
Scer_9.55	Spar_9.42	YIL131C	1455	1452	FKH1	308	1543	424	974	186	1027	317	672
Scer_9.56	Spar_9.43	YIL130W	2895	2898	ASG1	335	1629	341	1046	421	2337	561	1462
Scer_9.57	Spar_9.44	YIL129C	7131	7134	TAO3	302	1455	674	1181	195	1038	538	1002
Scer_9.58	Spar_9.45	YIL128W	3099	3201	MET18	399	1927	619	1492	368	1688	609	1423
Scer_9.59	Spar_9.46	YIL127C	621	621	RRT14	335	1858	456	1393	293	1470	339	1052
Scer_9.60	Spar_9.47	NA	4080	4071	NA	650	3272	1031	2387	594	2852	926	2123
Scer_9.61	Spar_9.48	YIL125W	3045	3045	KGD1	639	2688	1007	2252	836	3740	1479	3264
Scer_9.62	Spar_9.49	YIL124W	894	894	AYR1	576	2851	670	1879	571	2407	649	1529
Scer_9.63	Spar_9.50	YIL123W	1431	1395	SIM1	595	3751	917	2552	1235	6315	1635	4589
Scer_9.64	Spar_9.51	YIL122W	1056	1056	POG1	68	507	76	483	81	525	146	655
Scer_9.66	Spar_9.53	YIL121W	1692	1692	QDR2	19	83	57	141	28	141	44	159
Scer_9.69	Spar_9.56	YIL118W	696	696	RHO3	490	2573	607	1594	653	3683	782	2112
Scer_9.70	Spar_9.57	YIL117C	957	960	PRM5	22	117	139	491	20	99	135	487
Scer_9.71	Spar_9.58	YIL116W	1158	1167	HIS5	814	3913	1370	3427	1198	5199	1958	5187
Scer_9.72	Spar_9.59	YIL115C	4383	4593	NUP159	556	2527	907	1946	591	2942	929	2149
Scer_9.73	Spar_9.60	YIL114C	846	846	POR2	145	925	279	820	336	1725	524	1507
Scer_9.74	Spar_9.61	YIL113W	630	630	SDP1	79	358	36	98	66	300	75	109
Scer_9.75	Spar_9.62	YIL112W	3252	3249	HOS4	380	2096	539	1408	229	1161	452	1075
Scer_9.77	Spar_9.64	YIL110W	1134	1134	HPM1	301	1614	427	1157	329	1760	558	1434
Scer_9.78	Spar_9.65	NA	2781	2781	NA	1196	5714	2232	5962	1064	5154	2042	4405
Scer_9.79	Spar_9.66	YIL108W	2091	2091	NA	223	1124	1016	2739	687	3375	950	2531
Scer_9.80	Spar_9.67	YIL107C	2484	2484	PFK26	384	1457	382	806	420	1500	302	687
Scer_9.81	Spar_9.68	YIL106W	945	942	MOB1	123	815	267	810	202	1220	334	966
Scer_9.82	Spar_9.69	YIL105C	2061	2058	SLM1	295	1422	467	1259	321	1446	450	1208
Scer_9.83	Spar_9.70	YIL104C	1524	1524	SHQ1	193	954	209	741	144	918	222	711
Scer_9.84	Spar_9.71	YIL103W	1278	1287	DPH1	256	1253	417	1092	269	1502	396	1163
Scer_9.89	Spar_9.78	YIL101C	1944	1926	XBP1	51	190	59	169	15	93	75	239
Scer_9.90	Spar_9.79	YIL100W	354	321	NA	0	2	2	1	0	1	0	1
Scer_9.91	Spar_9.80	YIL099W	1650	1650	SGA1	47	216	24	56	26	91	19	71
Scer_9.92	Spar_9.81	YIL098C	468	468	FMC1	137	602	227	524	67	384	145	363
Scer_9.93	Spar_9.82	YIL097W	1551	1551	FYV10	78	380	146	376	63	335	145	421
Scer_9.94	Spar_9.83	YIL096C	1011	1011	NA	129	787	178	612	128	615	239	591
Scer_9.96	Spar_9.85	YIL095W	2433	2433	PRK1	144	776	297	755	144	740	312	787
Scer_9.97	Spar_9.86	YIL094C	1116	1116	LYS12	1077	5489	1643	4179	214	1144	396	827
Scer_9.98	Spar_9.87	YIL093C	795	795	RSM25	292	1565	457	1146	406	1879	555	1435
Scer_9.99	Spar_9.88	YIL092W	1902	1932	NA	59	373	100	282	64	377	144	315
Scer_12.470	Spar_12.424	YLR303W	1335	1335	MET17	1246	7836	17567	51980	869	5251	8446	24599
