# Supplementary material for: Dissecting the Genetic Basis of a Complex cis-Regulatory Adaptation
Source: PLoS Genet. 2015 Dec 29;11(12):e1005751. doi: 10.1371/journal.pgen.1005751 (PMC4694769; doi:10.1371/journal.pgen.1005751)
Supplement: S2 Table — (XLSX) [file pgen.1005751.s004.xlsx]

## Sheet: Sheet1
Primers used to amplify PCR products for the 1st transformation of delitto perfetto
YLR URA F	AAT GTA TGG TAA TGC GAA TGA GCA GGT ACC CCT TAT TAT ATT CGT ACG CTG CAG GTC GAC
YLR URA down	GCC TGC TAG GAG CCC TAT TGA TTC CGC GGA AAT AGG CGG ATC CTT ACC ATT AAG TTG ATC
FRM URA F	TTG TTA AGG TGT AAT TAG CAT TAG AAT GAC TGA AGC ATT CTT CGT ACG CTG CAG GTC GAC
FRM URA down	TCT TCG ATC ACA ACA TGG GTG GAG ACA AAC ACA AAG TAG TTC CTT ACC ATT AAG TTG ATC
RTA URA F	CTT GTG AAG CGC ATC CAA AAG CGG AAA TAT CTA TCA TTC ATT CGT ACG CTG CAG GTC GAC
RTA URA down	ATC ACA GAT ATC ATT GTG AAT ACC GCA TTG AGC AGA TTG TTC CTT ACC ATT AAG TTG ATC
GPX URA F	AAG GAA ACC TGT ACT ATT ATT GTA TTA AAC ACA TGG TAG TTT CGT ACG CTG CAG GTC GAC
GPX URA down	ACT CTT TGT CAT CGG AAT TAC TAA TTG TCT AGA TAT GGC CTC CTT ACC ATT AAG TTG ATC
Primers used to check the products of the first transformation
YLR346C_check_F	GGA AAT CCG CAT ATT CAA ATT ATC
FRM2 1st check F	CGT TTT CGT CGT GCA TCA GGA
RTA1_check_F	TCG AGC TTT TAA CGT GGC
GPX2_check_F	TTC TCC GCC TTG CTC TAC TT
URA check_down2	CTT ATC GCA ATG GTT GTA ATG G
Primers used to amplify PCR products for the 2nd transformation of delitto perfetto
YLR_Distal	GCATTTCTCTTTGATCATAATTAATTTGTTATTTTACCTTTATGATTTTGTTACCTTCTC
YLR_Proximal	CCACTCTGCAATAGTGGAAGCTGAATTGATTGTGTTTTTTGAAACTAACCCGATGGGACA
RTA_Distal	GTAGCT GGTAAG GACATTTCG CTCTCTATTTAGTTTG
RTA_Proximal	CTCGCACCTAATTCCGGAGTGTATCTATATAACTCGAAGCCGTCTTTTGCCAT
GPX_Distal	CGGCCGCAACAAGAGCAGATGGGCCCTGATTTTTGGAATAGTAGATTAAGCATGTGATAA
GPX_Proximal	CAGTTGGTCAAACTTAAAAGATTCGCCTTTCTTGTCCTTGCATTCTAAATCATAAAAAGA
FRM_Distal	GAATTGGGTTTCAAATCTCAAACTGGTGTTTGGGGATCTGCCTACGCTTGCATTATGATGATT
FRM_Proximal	CAAATTGTAGATGGTACGACGGTTTGTAATAGCGTTTAAGTAGTTTCCAGTTGGGGACAT
Primers used for sequencing of 2nd transformation products
YLR346C 2nd check down	TTG AGC CGT CTG GAA ACA TC
YLR346C 2nd check up	TCT TGT AAG CAA CTC CTG CAT TTC C
RTA1 2nd check down	ACC TGG TTG TGG CTA TTC TTT CA
RTA1 2nd check up	ACT TCA TAA GAG AGC CAA CTC TCC
GPX2 2nd check down	TCC TGC TTC CCG AAC TGA TTA CAT
GPX2 2nd check up	AGC AGG GAT AGC ACC TAT TG
Primers used to check the products of the second transformation
YLR-PAR check F	TGTTCACTGATAGTCAATTTTGAGGCG
YLR-PAR check R	GCATGTGTTAATTAAGCCTTCAGCAC
RTA-PAR check F	GAGCCTGCGTCGCCGACCTAG
RTA-PAR check R	GCTAAACGATCCACCTATGTT
GPX-PAR check F	TACTGACGTTACTTATGGACTACG
GPX-PAR check R	GTGCAGGCT GAT TTA TAA GCC
FRM-PAR check F	GCTCTTCAATGTGACACGA
FRM-PAR check R	CAATCACAACATGGTGTGTAG
YLR-CER check F	TGCTCGTTAATAGTCAATGTATGGTA
YLR-CER check R	TACATGTCTTAATTAGTCCTCTGTGA
RTA-CER check F	GGGCCTGCGTTTCTCACTTGA
RTA-CER check R	GCTAAACGATTCACCCATGCC
GPX-CER check F	TACGGACGTTACTTACTAAATGTA
GPX-CER check R	TTTAAAGCAGGCTGGCTTAG
FRM-CER check F	CAG AAG AGG TTT GAT TTC ATC CG
FRM-CER check R	GGG TGG AGA CAA ACA CAA AGT
Primers used for qPCR
FRM2 F	GCTGTGCAAATTCAGTCTTG
FRM2 R	GTCCACGCAATAGGAACAT
GPX2 F	AGCAGGTTTACTAGGTTTCA
GPX2 R	GTCCAAGGACGATGGTTT
RTA1 F	TATTGTGGCGTTCCCACT
RTA1 R	TCGATAGACGTCACCTCAAC
YLR346 F	AATGCAGGAGTTGCTTACA
YLR346 R	TTCTTCCGCTATAGTCTCCAA
Act1_qPCR_down3	TCCTCGTGCTGTCTTCCCATCT
Act1_qPCR_up3	TTTGACCCATACCGACCATGATACCT
ALG9_qPCR_1F	GGAATAAGCTGGCATGTGCTGCAT
ALG9_qPCR_1R	TGATTCGGTTGATTGGCTCCGGTA
TAF10_qPCR_1F	GGCGTGCAGCAGATTTCACAACAA
TAF10_qPCR_1R	ATTGAGCCCGTATTCAGCAACAGC
Tdh1_qPCR-down	CACCCTTCATTGGACCTTCAGC
Tdh1_qPCR-up	TATGGCTTTCAGAGTCCCAACCG
TFC1_qPCR_2F	CCAGAAGTTCAGTGGAATACGCCCAA
TFC1_qPCR_2R	GTCAATACCGCCTGGAGTGTCTGATT
UBC6_qPCR_1F	ATACTTGGAATCCTGGCTGGTCTGTC
UBC6_qPCR_1R	TTGATCCTGTCGTGGCTTCATCACTG
Primers used for CRISPR/Cas9 experiments
Oligos to Make dCas9 Activator Strains
Cas9_D10A_fwd	GATGGACAAGAAGTACTCCATTGGGCTCGCTATCGGCACAAACAGCGTCGGCTGGGCCG
Cas9_H840A_Rev	GACTGGGGCACGATAGCATCCACGTCGTAGTCGGAGAGCCG
Cas9_H840A_fwd	CGGCTCTCCGACTACGACGTGGATGCTATCGTGCCCCAGTCTTTTCTCAAAGATG
Cas9_PacI_rev	ACTCGAGAAGAGATTAATTAACGTCAGCCCTGCTGTCTCCACCG
p414_Cas9_PacI_fwd	GACGTTAATTAATCTCTTCTCGAGTCATGTAATTAGTTATGTCACGC
p414_Cas9_rev	AATGGAGTACTTCTTGTCCATCACTAGTTCTAGAAAACTTAGATTAGATTGCTATGC
Mid_Amp_Rev	cacgctcaccggctccag
Mid_Amp_Fwd	ggaggcggataaagttgcagg
p414_Cas9_PacI_fwd	GACGTTAATTAATCTCTTCTCGAGTCATGTAATTAGTTATGTCACGC
p414_Cas9_rev	ACTCGAGAAGAGATTAATTAACGTCAGCCCTGCTGTCTCCACCG
nNLS-Gal4-Fwd	AATGGAGTACTTCTTGTCCATCACTAGTTCTAGAAAACTTAGATTAGATTGCTATGC
nNLS-Gal4-Rev	GCAATCTAATCTAAGTTTTCTAGAACTAGTGATGCCCAAGAAGAAGCGGAAGGTCTCG
cGal4_NLS_rev	AATTACATGACTCGAGAAGAGATTAGACCTTCCGCTTCTTCTTGGGGCTCGACTCTTTTTTTGGGTTTGGTGGGG
cGal4_Linker_fwd	GTGGAGACAGCAGGGCTGACGGTGGGTCGAATCAAACAAGTTTGTACAAAAAAGCAGGCTCTGGCGCCAATTTTAATCAAAGTGGG
nNLS_Gal4_rev	AATGGAGTACTTCTTGTCCATAGAGCCTGCTTTTTTGTACAAACTTGTTTGATTCGACCC
40-dCas9(ch)-VP64-fwd	CTCGGTGGAGACAGCAGGGCTGACggttctggtagatctggagtcg
41-Cyc1-VP64	ACATAACTAATTACATGACTCGAGAAGAGACTAGGAAAGCATGTCTAAGTCG
42-5'-NLS-dCas9-fwd	ccaaagaagaagagaaaagttagacccgggATGGACAAGAAGTACTCCATTGGGC
43-TEF1-5'-NLS-oligo	ggtctaacttttctcttcttctttggggctctagacatCTCTAGAAAACTTAGATTAGAT
44-NLS-dCas9(Lu)-fwd	GCAATCTAATCTAAGTTTTCTAGAACTAGTatgtctagagccccaaagaagaagag
Oligos for modifing DiCarlo gRNA plasmid to make a plasmid to clone new guides into
8-SNR-SacI-gRNA-fwd	gataaatgatcGAGCTCGTTTTAGAGCTAGAAATAGCAAGTTAAAATAAGG
9-gRNA-SacI-SNR-rev	TATTTCTAGCTCTAAAACGAGCTCgatcatttatctttcactgcggagaag
TEF1-fwd (Extended M13 Reverse)	tcacacaggaaacagctatgaccatg
CYC1-rev (Extended M13 fwd)	tgtaaaacgacggccagtgagc
Citrinin Gene Response Pathway Oligos
YCL026C-A-g2 (FRM2-g2)	gcagtgaaagataaatgatcACAAATATTGATTAATAATCgttttagagctagaaatagc
YCL026C-A-g1 (FRM2-g1)	gcagtgaaagataaatgatcACTGCGACAATAAATGGCAAgttttagagctagaaatagc
YGR213C-g1 (RTA1-g1)	gcagtgaaagataaatgatcATATATAGTTTTCATAATAAgttttagagctagaaatagc
YGR213C-g2 (RTA1-g2)	gcagtgaaagataaatgatcAGGTTGTCATATTCTTGGGAgttttagagctagaaatagc
YLR303W-g1	gcagtgaaagataaatgatcTAACCGAAGTGTCGAAAAGGgttttagagctagaaatagc
YLR303W-g2	gcagtgaaagataaatgatcTATTGGGGAACTGTGGTGGTgttttagagctagaaatagc
YLR346C-g1	gcagtgaaagataaatgatcGGCTGATTCCTATCAATATTgttttagagctagaaatagc
YLR346C-g2	gcagtgaaagataaatgatcGAATCAATAGGGCTCCTAGCgttttagagctagaaatagc
YBR244W-g1 (GPX2-g1)	gcagtgaaagataaatgatcTTAGTGCAAAGCCCCTAAGCgttttagagctagaaatagc
YBR244W-g2 (GPX2-g2)	gcagtgaaagataaatgatcTCTGCCACACATATCGTGAAgttttagagctagaaatagc
Primers for Combining multiple gRNAs
Junction A, contains AscI Site (fwd and reverse create junction, Seq primer is for sequencing from junction)
juncA-Rev	tCAGCTCGATATTTGCATCGGCGCGCCGTTAATGGTGCTACgcgtgaaCgtaagcgtgac
juncA-Fwd	GTAGCACCATTAACGGCGCGCCGATGCAAATATCGAGCTGacgcgcaattaaccctcac
juncA-Seq	cgcGTAGCACCATTAACGG
Junction B, Contains BamHI Site
juncB-Rev	AGTAGGATTCCTTAATAAGGGATCCATGCGTTATCATGGAgcgtgaaCgtaagcgtgac
juncB-Fwd	TCCATGATAACGCATGGATCCCTTATTAAGGAATCCTACTcgcgcaattaaccctcac
juncB-Seq	CCATGATAACGCATGGATCC
Junction C, contains HindIII site
juncC-Rev	TCTGATCCGTAGCAAGCTTCTCGCAGTTTTCGATACAACTgcgtgaaCgtaagcgtgac
juncC-Fwd	AGTTGTATCGAAAACTGCGAGAAGCTTGCTACGGATCAGAcgcgcaattaaccctcac
juncC-Seq	AACTGCGAGAAGCTTGCTACG
Plasmid Maps
pRS425-SacI-gRNA	https://benchling.com/s/Dnj873/edit
pRS425+ 4 citrinin resitance guides	https://benchling.com/s/7B6ihm
pRS416 + dCas9 + N terminal NLS-Gal4, C terminal VP64-NLS	https://benchling.com/s/lEd18I/edit
pRS416 + dCas9-VP64 (Farzadfard)	https://benchling.com/s/PyW6EX/edit
pRS416 + dCas9-VP64 (DiCarlo)	https://benchling.com/s/fHWUjc/edit
